# Supplementary material for: The OmpR-like Transcription Factor as a Negative Regulator of hrpR/S in Pseudomonas syringae pv. actinidiae
Source: Int J Mol Sci. 2022 Oct 14;23(20):12306. doi: 10.3390/ijms232012306 (PMC9602974; doi:10.3390/ijms232012306)
Supplement: Supplementary file 1 [file ijms-23-12306-s001.zip]

Archive with 2 entries (2 files):
- R2--Supplementary Materials.pdf
- TableS2-S3.xls
