# Supplementary material for: The OmpR-like Transcription Factor as a Negative Regulator of hrpR/S in Pseudomonas syringae pv. actinidiae
Source: Int J Mol Sci. 2022 Oct 14;23(20):12306. doi: 10.3390/ijms232012306 (PMC9602974; doi:10.3390/ijms232012306)
Supplement: Supplementary file 1 [file ijms-23-12306-s001.zip › TableS2-S3.xls]

## Sheet: TableS2-ChIP-seq data
Table S2. Annotation of the ChIP-seq peaks bearing the predicted binding sequence of OmpR-like.
Chromosome	geneId	geneStart	geneEnd	geneLength	geneStrand	peak_ID	start	end	width	fold enrichment	-log10(p value)	-log10(q value)	Distance to the TSS	position of the potential binding site	peak_ID	∆13375_vs_G1 (log2Value)	∆13375_vs_G1 (q-value)	OE13375_vs_G1 (log2Value)	OE13375_vs_G1 (q-value)
CP032631.1	CN228_28695	5932287	5934845	2559	2	hdm_peak_710	5935199	5936163	965	1.21119	11.1317	9.90605	-957	upstream	kb_peak_866	-1.01885	8.31012e-11	-1.18844	5.83368e-13
CP032631.1	CN228_32325	6663540	6663797	258	2	hdm_peak_866	6663638	6663974	337	1.21046	11.8671	10.6195	-37	upstream	kb_peak_1091	-0.374605	0.00743694	-0.756163	9.93623e-08
CP032631.1	CN228_00910	203630	204058	429	2	hdm_peak_45	202518	205764	3247	1.63663	60.7057	58.8422	-406	upstream	kb_peak_49	-0.723627	5.64612e-06	-0.676535	3.48279e-05
CP032631.1	CN228_03685	735042	735962	921	2	hdm_peak_149	735587	738840	3254	1.81108	192.659	189.948	-529	upstream	kb_peak_190	-0.380459	0.0286135	-0.67555	9.27013e-05
CP032631.1	CN228_25495	5256173	5257654	1482	2	hdm_peak_582	5257387	5259986	2600	1.54548	56.3043	54.479	-299	upstream	kb_peak_717	-0.576815	2.27165e-07	-0.56021	6.67741e-07
CP032631.1	CN228_01675	333126	333896	771	1	hdm_peak_66	333022	334635	1614	1.28895	19.6147	18.2076	1282	downstream	kb_peak_78	-0.466357	0.00113452	-0.446853	0.00244035
CP032631.1	CN228_29735	6146188	6147447	1260	2	hdm_peak_758	6146779	6148262	1484	1.22283	11.5906	10.3512	425	ORF	kb_peak_929	-0.343621	0.00671488	0.359577	0.00219724
CP032631.1	CN228_25030	5165134	5166045	912	2	hdm_peak_569	5163866	5167138	3273	1.28251	16.2099	14.8628	-727	upstream	kb_peak_699	-0.43678	0.00040526	0.419244	0.000599953
CP032631.1	CN228_27005	5561176	5562438	1263	2	hdm_peak_645	5561301	5564880	3580	1.83751	171.484	168.863	-77	upstream	kb_peak_787	-0.496495	0.00399809	0.46248	0.00509484
CP032631.1	CN228_12415	2498336	2499868	1533	2	hdm_peak_388	2499651	2500914	1264	1.28628	14.4174	13.1068	-961	upstream	kb_peak_467	-1.51925	1.62727e-18	0.514694	0.00899077
CP032631.1	CN228_13370	2699513	2700910	1398	2	hdm_peak_398	2700887	2701579	693	12.2112	12422.8	12416	-523	upstream	kb_peak_484	-2.42645	7.19417e-38	0.67498	2.1744e-06
CP032631.1	CN228_25775	5309872	5311089	1218	2	hdm_peak_594	5310490	5310908	419	1.25156	13.6963	12.4024	510	ORF	kb_peak_729	-0.343923	0.0244043	0.712329	9.10665e-09
CP032631.1	CN228_25780	5311086	5311880	795	2	hdm_peak_595	5311224	5313316	2093	1.32762	21.6863	20.2461	386	ORF	kb_peak_730	-0.554681	0.000267623	0.932445	3.31557e-14
CP032631.1	CN228_29555	6114569	6116110	1542	2	hdm_peak_753	6115193	6118388	3196	1.55619	67.8841	65.9574	546	ORF	kb_peak_922	-0.748031	3.61154e-07	0.991894	2.67084e-15
CP032631.1	CN228_15410	3140538	3141401	864	1	hdm_peak_418	3140307	3141197	891	1.22622	9.54984	8.37248	509	ORF	kb_peak_508	-1.27383	0.0151175	1.03856	0.00495397
CP032631.1	CN228_04005	783499	788295	4797	2	hdm_peak_157	787292	791515	4224	1.64031	99.9463	97.793	351	ORF	kb_peak_199	-0.42206	0.000413361	1.18922	9.24071e-29
CP032631.1	CN228_07770	1583940	1584170	231	1	hdm_peak_290	1583796	1584622	827	1.14239	4.42637	3.46429	221	ORF	kb_peak_365	-1.58938	2.80626e-08	1.47353	7.33909e-11
CP032631.1	CN228_26000	5357165	5359045	1881	2	hdm_peak_604	5358183	5358604	422	1.24901	11.8809	10.6329	582	ORF	kb_peak_743	-0.450077	0.0433978	1.71563	6.73933e-29
CP032631.1	CN228_04555	906641	908266	1626	2	hdm_peak_185	906881	909450	2570	1.36744	25.9619	24.4565	-951	upstream	kb_peak_227	-0.780136	0.000841972	3.06326	1.05072e-73
CP032632.1	CN228_32585	31185	32651	1467	2	hdm_peak_875	31762	33130	1369	1.77558	209.272	206.49	494	ORF	kb_peak_1107	-0.518222	0.00443319	3.79553	9.6177e-133
CP032631.1	CN228_02175	439405	440595	1191	2	hdm_peak_91	440125	443396	3272	1.17818	7.62087	6.51157	-854	upstream	kb_peak_118	0.323962	0.0466257	1.24377	4.18806e-23
CP032632.1	CN228_32705	51384	51698	315	1	hdm_peak_880	50830	51280	451	1.1523	12.4368	11.174	-480	upstream	kb_peak_1111	0.329575	0.0113553	0.446177	0.000306122
CP032631.1	CN228_30040	6208800	6210824	2025	2	hdm_peak_774	6209135	6212826	3692	1.30967	19.1295	17.7308	-1401	upstream	kb_peak_957	0.368375	0.0472199	-1.41328	1.19356e-19
CP032631.1	CN228_28045	5780670	5781857	1188	2	hdm_peak_680	5781500	5781966	467	1.16488	6.72608	5.65273	-2033	upstream	kb_peak_828	0.445339	0.000843403	-0.305247	0.0246232
CP032631.1	CN228_10310	2058583	2059392	810	2	hdm_peak_364	2058978	2059473	496	1.27502	13.4307	12.1428	-428	upstream	kb_peak_437	0.452739	0.00399381	-0.591427	0.000827124
CP032631.1	CN228_02345	481542	483464	1923	2	hdm_peak_97	482299	484650	2352	1.31796	20.1091	18.6941	-537	upstream	kb_peak_128	0.478144	9.27181e-05	0.565122	1.62012e-05
CP032631.1	CN228_04860	977969	978751	783	2	hdm_peak_194	977737	980193	2457	1.35996	24.2444	22.7648	-513	upstream	kb_peak_239	0.496298	5.23551e-05	-0.465656	0.000123352
CP032631.1	CN228_25305	5215376	5215684	309	1	hdm_peak_576	5214660	5215049	390	1.18408	7.29469	6.19832	-570	upstream	kb_peak_710	0.5185	2.19528e-05	0.37529	0.00243374
CP032631.1	CN228_06965	1415374	1416318	945	1	hdm_peak_265	1413689	1416603	2915	2.37603	271.374	268.279	-504	upstream	kb_peak_325	0.519137	0.000477589	-0.831338	1.0791e-08
CP032631.1	CN228_31310	6465337	6467043	1707	2	hdm_peak_823	6466051	6467360	1310	1.24465	14.1768	12.872	630	ORF	kb_peak_1021	0.617265	0.00097609	-0.509821	0.0267373
CP032631.1	CN228_05815	1163599	1164288	690	1	hdm_peak_231	1163017	1163313	297	1.1549	5.06434	4.06833	-580	upstream		0.678358	9.71311e-06	0.497176	0.00107638
CP032631.1	CN228_31320	6467184	6468656	1473	2	hdm_peak_824	6467668	6469756	2089	1.32833	24.372	22.8904	441	ORF	kb_peak_1022	0.721093	0.00041323	-0.496797	0.0432884
CP032631.1	CN228_05975	1193015	1194265	1251	2	hdm_peak_239	1193620	1195879	2260	1.39729	28.878	27.3349	-1565	upstream	kb_peak_290	1.12639	5.57099e-10	-0.874832	0.000375793
CP032631.1	CN228_22615	4667394	4668281	888	1	hdm_peak_508	4667633	4668484	852	1.18743	6.93253	5.85029	626	ORF	kb_peak_625	0.5838	0.054864	0.615314	0.0303194
CP032631.1	CN228_05545	1115538	1116494	957	2	hdm_peak_221	1115788	1116761	974	1.22693	10.0229	8.8306	-468	upstream	kb_peak_271	0.358988	0.0615201	1.18295	1.75254e-11
CP032631.1	CN228_28185	5812656	5813462	807	2	hdm_peak_684	5812772	5815821	3050	1.28912	16.5254	15.1721	399	ORF	kb_peak_835	0.314972	0.0801039	-1.09146	3.54659e-10
CP032631.1	CN228_29505	6107113	6107730	618	1	hdm_peak_751	6106525	6108664	2140	1.71695	144.967	142.509	157	ORF	kb_peak_920	0.372453	0.135846	0.745302	0.000139129
CP032631.1	CN228_03835	756520	756930	411	2	hdm_peak_152	756113	760267	4155	1.65234	114.75	112.505	-2220	upstream	kb_peak_193	-0.347969	0.200746	-0.679897	0.00263986
CP032631.1	CN228_06020	1198902	1199330	429	2	hdm_peak_240	1198403	1199823	1421	1.2492	12.4344	11.1717	916	downstream	kb_peak_291	0.771215	0.213168	0.863978	7.08351e-09
CP032631.1	CN228_31030	6402685	6404490	1806	2	hdm_peak_811	6403656	6405649	1994	1.55421	63.5561	61.6654	-1011	upstream	kb_peak_1002	-0.266488	0.215545	1.02141	1.80473e-08
CP032631.1	CN228_01120	246454	247560	1107	1	hdm_peak_53	246723	247065	343	1.11812	3.92885	2.99625	-377	upstream	kb_peak_59	0.283745	0.224212	0.421718	0.036091
CP032631.1	CN228_00325	72027	73478	1452	2	hdm_peak_15	72518	75695	3178	1.38621	32.8921	31.2997	234	ORF	kb_peak_15	0.303109	0.237662	-0.655538	0.0119512
CP032631.1	CN228_31695	6540942	6541580	639	2	hdm_peak_840	6541222	6543530	2309	1.409	32.7492	31.1585	-1455	upstream	kb_peak_1048	0.257869	0.24273	0.770954	1.64258e-06
CP032631.1	CN228_28015	5771659	5772891	1233	2	hdm_peak_678	5772034	5773305	1272	1.46137	45.8312	44.0974	242	ORF	kb_peak_826	-0.305928	0.244394	-0.441918	0.03369
CP032631.1	CN228_29065	6007070	6011515	4446	2	hdm_peak_729	6011266	6014136	2871	1.24808	13.1542	11.8732	-1943	upstream	kb_peak_889	-0.190151	0.27483	0.542037	7.40821e-06
CP032631.1	CN228_07790	1589308	1590090	783	2	hdm_peak_291	1589449	1590261	813	1.24499	10.9659	9.74466	-885	upstream	kb_peak_366	-0.21454	0.282013	0.476356	0.00197569
CP032631.1	CN228_30665	6325829	6328062	2234	1	hdm_peak_797	6325322	6329935	4614	1.72616	249.936	246.979	1528	ORF	kb_peak_988	-0.200757	0.287796	-0.533733	0.000840748
CP032631.1	CN228_21450	4435689	4436756	1068	2	hdm_peak_497	4436553	4437011	459	1.16491	5.60705	4.5836	-929	upstream	kb_peak_605	0.202783	0.317161	-0.660015	0.000368027
CP032631.1	CN228_06220	1243772	1245088	1317	2	hdm_peak_245	1244276	1248092	3817	1.47522	39.898	38.2237	435	ORF	kb_peak_296	-0.335528	0.326972	-1.98969	7.69248e-11
CP032631.1	CN228_30255	6251604	6251867	264	1	hdm_peak_784	6250934	6252720	1787	1.27579	20.3879	18.968	797	downstream	kb_peak_969	-0.15639	0.33699	0.442227	0.000311753
CP032631.1	CN228_07495	1514074	1514970	897	1	hdm_peak_285	1514179	1514653	475	1.18378	7.2036	6.11082	362	ORF	kb_peak_355	-0.362948	0.34667	-0.790334	0.0175837
CP032631.1	CN228_29675	6136354	6137712	1359	1	hdm_peak_756	6135406	6138974	3569	1.57486	92.4111	90.3071	259	ORF	kb_peak_927	0.529452	0.415315	3.16223	4.51189e-27
CP032631.1	CN228_02440	502656	503330	675	1	hdm_peak_102	502442	504327	1886	1.19765	7.84091	6.72286	1711	downstream	kb_peak_133	-0.169204	0.440578	-0.352079	0.0432884
CP032631.1	CN228_03385	661257	661535	279	1	hdm_peak_137	660677	661362	686	1.20604	8.71868	7.56894	-253	upstream	kb_peak_175	-0.248725	0.449959	-0.702716	0.0148129
CP032631.1	CN228_00445	99282	99899	618	2	hdm_peak_21	99644	100972	1329	1.15074	5.80273	4.77047	-458	upstream	kb_peak_20	-0.272441	0.460649	-0.799334	0.00686674
CP032631.1	CN228_31495	6501875	6504568	2694	1	hdm_peak_828	6501358	6502811	1454	1.20385	9.75047	8.56696	-376	upstream	kb_peak_1033	0.129085	0.474689	0.461324	0.000189169
CP032631.1	CN228_05635	1127090	1127377	288	1	hdm_peak_223	1126987	1128284	1298	1.28137	14.7955	13.4767	330	downstream	kb_peak_273	-0.168014	0.475303	0.479032	0.00329167
CP032631.1	CN228_25015	5160059	5162800	2742	2	hdm_peak_568	5162026	5163474	1449	1.31016	18.9857	17.5896	978	ORF	kb_peak_697	0.166149	0.479902	0.715387	1.22776e-12
CP032631.1	CN228_09590	1922575	1923633	1059	1	hdm_peak_343	1922225	1922629	405	1.20245	7.89583	6.77543	-342	upstream	kb_peak_416	0.136847	0.484277	0.537601	4.48994e-05
CP032632.1	CN228_32810	67581	67760	180	1	hdm_peak_885	67406	70901	3496	2.84905	720.803	716.781	29	ORF	kb_peak_1116	-0.255568	0.485816	0.936589	6.2752e-05
CP032631.1	CN228_03075	607084	608013	930	1	hdm_peak_124	606949	607302	354	1.21235	9.55161	8.37421	167	ORF	kb_peak_159	-0.162759	0.492949	-0.412734	0.0255232
CP032631.1	CN228_00705	160257	161159	903	1	hdm_peak_35	158635	159779	1145	1.16984	6.99133	5.90717	-965	upstream	kb_peak_39	-0.160228	0.561369	0.471586	0.010708
CP032631.1	CN228_21365	4419529	4420884	1356	2	hdm_peak_494	4421000	4421728	729	1.18368	6.70163	5.62911	-663	upstream	kb_peak_601	0.398479	0.565339	1.23957	0.00336286
CP032631.1	CN228_26105	5374174	5375430	1257	2	hdm_peak_609	5375089	5375415	327	1.13119	3.97119	3.03585	312	ORF	kb_peak_745	0.125942	0.594554	0.383439	0.0107012
CP032631.1	CN228_18530	3825695	3826729	1035	2	hdm_peak_452	3826469	3827219	751	1.33383	18.9511	17.5554	145	ORF	kb_peak_550	0.0860289	0.607284	0.317386	0.0051868
CP032631.1	CN228_05920	1179855	1180565	711	2	hdm_peak_235	1179925	1180708	784	1.34437	25.9062	24.4019	-107	upstream	kb_peak_287	-0.117667	0.651886	1.86417	4.99943e-26
CP032631.1	CN228_03910	765992	767011	1020	2	hdm_peak_154	766942	769602	2661	1.41595	43.0038	41.2975	-2275	upstream	kb_peak_195	-0.0789918	0.759939	-0.776321	1.01729e-05
CP032631.1	CN228_02940	579776	580165	390	1	hdm_peak_116	579544	580529	986	1.15134	6.74084	5.66699	570	downstream	kb_peak_150	-0.0713897	0.759939	-0.421587	0.00139273
CP032631.1	CN228_28110	5793933	5794958	1026	2	hdm_peak_682	5794796	5796492	1697	1.23418	11.4009	10.1673	-1519	upstream	kb_peak_830	-0.0748835	0.763356	0.743471	2.04102e-08
CP032631.1	CN228_02280	463480	464898	1419	2	hdm_peak_94	463712	465174	1463	1.44289	69.3573	67.4194	54	ORF	kb_peak_123	-0.106595	0.771749	0.627048	0.00183368
CP032631.1	CN228_01055	232434	233270	837	2	hdm_peak_50	232792	233611	820	1.19545	9.21597	8.04951	-1109	upstream	kb_peak_55	-0.0793584	0.785593	-0.452756	0.00228178
CP032631.1	CN228_23905	4931291	4932205	915	1	hdm_peak_534	4930241	4931247	1007	1.26626	12.6867	11.4173	-842	upstream	kb_peak_654	0.0903811	0.79563	1.12056	1.2737e-10
CP032631.1	CN228_26290	5418159	5418533	375	2	hdm_peak_616	5418249	5419009	761	1.23154	10.317	9.11569	-415	upstream	kb_peak_757	-0.0772298	0.806705	0.510512	0.00525134
CP032631.1	CN228_28900	5971563	5972282	720	1	hdm_peak_720	5971465	5972478	1014	1.21618	9.24039	8.07333	-138	upstream	kb_peak_880	-0.0693427	0.823826	1.29818	1.19468e-20
CP032631.1	CN228_25660	5286833	5287336	504	1	hdm_peak_590	5286788	5290642	3855	1.91893	180.722	178.055	1798	downstream	kb_peak_725	0.0399786	0.866895	0.5386	8.45137e-05
CP032631.1	CN228_27060	5570347	5576238	5892	2	hdm_peak_647	5575892	5576966	1075	1.32581	19.8742	18.4627	-378	upstream	kb_peak_789	0.0332838	0.904294	-0.960177	0.00811269
CP032631.1	CN228_07115	1439380	1440327	948	1	hdm_peak_266	1438816	1440809	1994	1.50631	42.4213	40.721	-44	upstream	kb_peak_327	-0.030172	0.914591	-0.754791	8.48968e-05
CP032631.1	CN228_29190	6038987	6039760	774	2	hdm_peak_735	6039635	6040991	1357	1.16343	6.11299	5.06577	-316	upstream	kb_peak_899	0.025039	0.914591	-0.459292	9.31983e-05
CP032631.1	CN228_29040	5999431	6000495	1065	2	hdm_peak_727	6000824	6002783	1960	1.29701	18.9631	17.5672	-1231	upstream	kb_peak_887	0.0321146	0.927694	-0.495891	0.0188262
CP032631.1	CN228_09320	1875762	1876148	387	1	hdm_peak_335	1875735	1877401	1667	1.53577	44.549	42.8277	188	ORF	kb_peak_407	0.0226731	0.928862	0.467088	7.5221e-05
CP032631.1	CN228_29780	6153850	6156060	2211	2	hdm_peak_761	6155417	6157692	2276	1.26463	16.1816	14.8349	-598	upstream	kb_peak_932	0.0235083	0.930664	1.49539	1.89531e-40
CP032631.1	CN228_04290	845348	846601	1254	2	hdm_peak_172	846626	847233	608	1.29147	15.8232	14.4835	-200	upstream	kb_peak_215	0.025409	0.931869	1.52298	1.50879e-36
CP032631.1	CN228_21685	4485748	4487223	1476	2	hdm_peak_499	4486506	4487991	1486	1.28753	14.5291	13.2159	-529	upstream	kb_peak_607	-0.0182167	0.933518	0.29541	0.00877171
CP032631.1	CN228_05720	1140735	1141733	999	2	hdm_peak_229	1141457	1142555	1099	1.31495	17.5342	16.1629	-125	upstream	kb_peak_280	-0.0341902	0.936947	0.791552	0.000269333
CP032631.1	CN228_02210	447075	448139	1065	1	hdm_peak_92	446889	449032	2144	1.41687	33.3192	31.7215	-54	upstream	kb_peak_121	-0.00888252	0.968869	1.03176	5.55476e-19
CP032631.1	CN228_24470	5046809	5048029	1221	2	hdm_peak_552	5047330	5050245	2916	1.4546	39.8156	38.142	453	ORF	kb_peak_671	-0.00498486	0.988422	0.636457	0.000321755
CP032631.1	CN228_31565	6517820	6518011	192	1	hdm_peak_834	6517430	6517838	409	1.1435	5.50189	4.48401	-170	upstream	kb_peak_1040	0.00959521	0.988894	2.44316	9.84913e-26
CP032631.1	CN228_31970	6600083	6600388	306	1	hdm_peak_852	6599204	6602845	3642	1.78124	170.608	167.991	-459	upstream	kb_peak_1068	0.861368	1	4.80722	1.79673e-24
CP032631.1	CN228_02305	474163	474378	216	2	hdm_peak_96	473947	474368	422	1.18642	8.6499	7.50264	90	ORF	kb_peak_126	-0.93422	1.30105e-16	-0.189431	0.163875
CP032631.1	CN228_02895	575358	575750	393	1	hdm_peak_114	574949	575584	636	1.20428	11.8387	10.5923	-62	upstream	kb_peak_148	-0.748501	9.16806e-11	-0.229981	0.0654585
CP032631.1	CN228_07175	1450747	1451562	816	2	hdm_peak_269	1451039	1451861	823	1.20849	8.40044	7.262	549	ORF	kb_peak_331	-0.718102	1.35763e-08	-0.254377	0.0646531
CP032631.1	CN228_25150	5189758	5190150	393	2	hdm_peak_571	5189661	5191391	1731	1.435	32.0581	30.4756	-1189	upstream	kb_peak_702	-0.568173	1.91192e-06	-0.100698	0.510212
CP032631.1	CN228_07475	1512015	1512272	258	1	hdm_peak_283	1511538	1511847	310	1.19595	7.9525	6.83044	-800	upstream	kb_peak_354	-0.434351	0.000627166	0.129431	0.353456
CP032631.1	CN228_25390	5231780	5232907	1128	2	hdm_peak_580	5232280	5232936	657	1.14364	4.48814	3.52264	-980	upstream	kb_peak_714	-0.413201	0.0476069	-0.0934787	0.740044
CP032631.1	CN228_26510	5460967	5462370	1404	1	hdm_peak_625	5460335	5461641	1307	1.23633	11.1664	9.93939	170	ORF	kb_peak_764	-0.412652	0.00315165	0.185984	0.226578
CP032631.1	CN228_10555	2110429	2113812	3384	2	hdm_peak_366	2113547	2113847	301	1.11361	3.13046	2.24846	-604	upstream	kb_peak_438	-0.387519	0.00401622	-0.0658732	0.697573
CP032631.1	CN228_24605	5083630	5083827	198	1	hdm_peak_556	5083231	5084247	1017	1.24873	12.6717	11.4031	387	downstream	kb_peak_676	-0.385398	0.00307505	-0.0693614	0.682972
CP032631.1	CN228_25195	5197943	5198860	918	2	hdm_peak_573	5198034	5199728	1695	1.29253	14.9801	13.6573	-756	upstream	kb_peak_705	-0.38377	0.0382875	0.0295892	0.909088
CP032631.1	CN228_07840	1600462	1600965	504	1	hdm_peak_295	1600119	1600468	350	1.19118	7.16741	6.07578	-1099	upstream	kb_peak_370	-0.337297	0.0285514	-0.0464342	0.799006
CP032631.1	CN228_28305	5836952	5838709	1758	2	hdm_peak_687	5837993	5839449	1457	1.23007	11.3174	10.0862	489	ORF	kb_peak_844	-0.301508	0.0471333	-0.143944	0.410302
CP032631.1	CN228_01705	341485	343017	1533	2	hdm_peak_68	342801	343216	416	1.12029	3.99271	3.05638	732	ORF	kb_peak_80	0.362431	0.0118735	-0.106755	0.550964
CP032631.1	CN228_25535	5262034	5263938	1905	2	hdm_peak_583	5263101	5265130	2030	1.37919	27.9328	26.402	283	ORF	kb_peak_719	0.380036	0.0356074	0.0586507	0.712286
CP032631.1	CN228_31375	6477521	6478375	855	2	hdm_peak_825	6477232	6479732	2501	1.26023	15.864	14.5236	953	downstream	kb_peak_1024	0.470354	5.78333e-05	-0.13371	0.400283
CP032631.1	CN228_26610	5482563	5484818	2256	2	hdm_peak_631	5484181	5485968	1788	1.33187	19.683	18.275	501	ORF	kb_peak_769	0.474965	0.0251914	0.0660049	0.784028
CP032631.1	CN228_04340	860392	860721	330	1	hdm_peak_175	859951	860287	337	1.21661	9.59068	8.41232	-481	upstream	kb_peak_218	0.521185	0.00128119	0.0255322	0.925234
CP032631.1	CN228_06475	1311100	1311456	357	2	hdm_peak_253	1309326	1311186	1861	1.3063	16.2544	14.9062	1904	downstream	kb_peak_309	0.523038	0.02559	-0.457872	0.0844135
CP032631.1	CN228_00105	22516	23295	780	2	hdm_peak_7	22105	25264	3160	1.42766	32.6226	31.0331	-1903	upstream	kb_peak_6	0.643348	0.0140933	-0.26277	0.44272
CP032631.1	CN228_28420	5871027	5872514	1488	2	hdm_peak_695	5872146	5872547	402	1.13694	4.70446	3.72757	546	ORF	kb_peak_850	0.755239	0.0409321	-0.415833	0.401305
CP032631.1	CN228_04095	810633	810881	249	2	hdm_peak_162	810225	810831	607	1.35897	32.2125	30.6281	170	ORF	kb_peak_206	0.763856	0.00164707	0.356722	0.195003
CP032631.1	CN228_04260	839183	839629	447	2	hdm_peak_170	838918	840720	1803	1.32495	19.8234	18.413	-569	upstream	kb_peak_212	0.844257	2.30748e-12	0.0709723	0.70473
CP032631.1	CN228_03065	603766	606048	2283	1	hdm_peak_123	604431	604949	519	1.10635	3.01449	2.14081	779	ORF	kb_peak_158	0.927552	2.06717e-05	0.0788943	0.837566
CP032631.1	CN228_23770	4904181	4904399	219	2	hdm_peak_529	4903948	4906502	2555	1.37512	23.3598	21.8937	-1166	upstream	kb_peak_651	1.02506	1.48052e-09	0.155067	0.423242
CP032631.1	CN228_09990	1994577	1996349	1773	2	hdm_peak_354	1995873	1996501	629	1.27877	13.7559	12.4603	-80	upstream	kb_peak_426	1.14423	8.17337e-11	-0.322916	0.108857
CP032631.1	CN228_21350	4413299	4415495	2197	1	hdm_peak_493	4411998	4412308	311	1.19469	7.39864	6.29829	-1130	upstream	kb_peak_600	0.485969	0.050826	-0.240507	0.497165
CP032631.1	CN228_05045	1013341	1014669	1329	2	hdm_peak_201	1013437	1015547	2111	1.28811	16.2792	14.9307	657	ORF	kb_peak_249	-0.310748	0.0524481	0.147176	0.416898
CP032631.1	CN228_00700	155435	160096	4662	1	hdm_peak_34	155176	155878	703	1.17163	6.94617	5.86346	-125	upstream	kb_peak_38	0.298102	0.065458	0.264826	0.112589
CP032631.1	CN228_20535	4220736	4221677	942	2	hdm_peak_483	4220445	4222061	1617	1.38262	24.2074	22.7283	84	ORF	kb_peak_587	0.389048	0.0667063	0.100773	0.713137
CP032631.1	CN228_23015	4743989	4744534	546	2	hdm_peak_514	4744353	4746961	2609	1.255	11.7604	10.5159	-1256	upstream	kb_peak_634	-0.422275	0.0717256	-0.240638	0.328635
CP032631.1	CN228_31745	6551378	6552184	807	2	hdm_peak_841	6551961	6556209	4249	1.56203	53.1962	51.3966	-654	upstream	kb_peak_1050	-0.504869	0.0725958	-0.150681	0.669544
CP032631.1	CN228_02965	583077	585962	2886	2	hdm_peak_119	585835	587330	1496	1.23454	11.9423	10.693	-111	upstream	kb_peak_152	0.270727	0.0925911	-0.180925	0.260148
CP032631.1	CN228_29155	6030820	6031350	531	1	hdm_peak_733	6030001	6032754	2754	1.27601	16.8332	15.4745	249	ORF	kb_peak_898	1.90338	0.115666	0.766026	0.30448
CP032631.1	CN228_07270	1465652	1466806	1155	1	hdm_peak_273	1465703	1466477	775	1.20706	8.2665	7.13255	-158	upstream	kb_peak_338	-0.226688	0.123443	-0.218038	0.100763
CP032631.1	CN228_27605	5684607	5685551	945	2	hdm_peak_665	5684021	5685978	1958	1.28035	15.394	14.0629	1229	downstream	kb_peak_814	1.19563	0.126151	-0.014902	0.968304
CP032631.1	CN228_21805	4513718	4516066	2349	2	hdm_peak_500	4514943	4517769	2827	1.49513	44.8179	43.094	804	ORF	kb_peak_611	0.619925	0.12639	0.691111	0.0836844
CP032631.1	CN228_31500	6504715	6505362	648	1	hdm_peak_829	6503264	6503903	640	1.16643	6.86052	5.78135	-921	upstream	kb_peak_1035	0.832982	0.128927	-0.000891176	0.997234
CP032631.1	CN228_20155	4155516	4155592	77	2	hdm_peak_477	4155476	4156116	641	1.11861	3.33862	2.44276	-222	upstream	kb_peak_579	-1.06675	0.13002	-0.0197022	0.983122
CP032631.1	CN228_27955	5757585	5760863	3279	2	hdm_peak_674	5760500	5761005	506	1.13064	4.00404	3.0672	1115	ORF	kb_peak_821	-0.238413	0.145323	-0.091482	0.620104
CP032631.1	CN228_01895	378282	379157	876	2	hdm_peak_77	379062	380676	1615	1.31342	21.2722	19.8385	647	ORF	kb_peak_95	0.240698	0.153223	-0.0827781	0.682972
CP032631.1	CN228_32275	6651755	6653008	1254	2	hdm_peak_865	6653607	6654122	516	1.2163	16.3123	14.9632	-955	upstream	kb_peak_1089	0.821252	0.167034	0.749903	0.21488
CP032631.1	CN228_05405	1089442	1090652	1211	1	hdm_peak_215	1088927	1091681	2755	1.36272	28.859	27.3161	1045	ORF	kb_peak_264	-0.333364	0.176583	0.15156	0.556791
CP032631.1	CN228_29965	6193467	6194279	813	2	hdm_peak_770	6194106	6194562	457	1.30697	19.9788	18.5658	-175	upstream	kb_peak_949	-0.305975	0.206128	-0.074149	0.788193
CP032631.1	CN228_02380	488555	491335	2781	2	hdm_peak_99	490485	491604	1120	1.33383	21.705	20.2646	515	ORF	kb_peak_131	-0.19159	0.219968	-0.0296454	0.867573
CP032631.1	CN228_22765	4695979	4696221	243	2	hdm_peak_512	4695965	4699624	3660	1.42637	30.3582	28.797	-1796	upstream	kb_peak_631	0.393312	0.220081	-0.122933	0.771939
CP032631.1	CN228_01600	321441	321926	486	2	hdm_peak_64	321689	323570	1882	1.25149	14.1444	12.8402	186	ORF	kb_peak_73	0.3535	0.227665	-0.501474	0.103641
CP032631.1	CN228_02800	564077	564448	372	1	hdm_peak_110	563405	564328	924	1.14579	6.13441	5.08642	44	ORF	kb_peak_144	-0.21326	0.262851	-0.0937997	0.632273
CP032631.1	CN228_25900	5337797	5339416	1620	2	hdm_peak_601	5339803	5340179	377	1.26264	12.4176	11.1552	-624	upstream	kb_peak_738	0.230028	0.267123	-0.325702	0.073158
CP032631.1	CN228_00720	164453	165142	690	2	hdm_peak_39	165490	165841	352	1.11321	3.67376	2.75644	-438	upstream		-0.238135	0.268965	0.32929	0.0563037
CP032631.1	CN228_00405	90483	91781	1299	2	hdm_peak_19	91709	92081	373	1.12783	4.30553	3.35035	239	ORF	kb_peak_18	-0.546292	0.28514	-0.326529	0.540142
CP032631.1	CN228_17840	3677668	3678147	480	2	hdm_peak_441	3677695	3679269	1575	1.68918	70.0315	68.0888	-730	upstream	kb_peak_538	-0.425247	0.301799	-0.675818	0.0805431
CP032631.1	CN228_27930	5750971	5751279	309	1	hdm_peak_672	5751401	5752027	627	1.47271	35.4512	33.8284	523	downstream	kb_peak_820	0.264506	0.317161	-0.157923	0.604313
CP032631.1	CN228_19390	3996520	3996605	86	1	hdm_peak_462	3995774	3998084	2311	1.32507	18.0718	16.6909	292	downstream	kb_peak_561	0.1869	0.333166	0.0610423	0.774617
CP032632.1	CN228_32690	48726	49154	429	1	hdm_peak_879	48337	50480	2144	1.23172	24.2492	22.7696	1294	downstream	kb_peak_1110	-0.666313	0.345398	0.0675215	0.931937
CP032631.1	CN228_01825	363611	363994	384	2	hdm_peak_74	363757	364135	379	1.1861	8.03	6.90494	-143	upstream	kb_peak_90	-0.27759	0.35502	-0.414392	0.100713
CP032631.1	CN228_02295	469818	471668	1851	2	hdm_peak_95	470910	472411	1502	1.22173	12.6133	11.3459	231	ORF	kb_peak_124	-0.173945	0.359048	0.168679	0.186033
CP032631.1	CN228_28330	5848110	5848916	807	2	hdm_peak_689	5848204	5849994	1791	1.39415	28.7652	27.2237	-410	upstream	kb_peak_845	-0.260528	0.369082	-0.15447	0.54483
CP032631.1	CN228_05265	1054763	1055731	969	2	hdm_peak_208	1054943	1057476	2534	1.37324	25.0295	23.538	513	ORF	kb_peak_255	-0.184788	0.376343	0.271512	0.117954
CP032631.1	CN228_00470	106235	106819	585	2	hdm_peak_22	105675	110082	4408	1.21272	11.848	10.6014	-590	upstream	kb_peak_22	0.287732	0.402529	-0.0132333	0.978121
CP032631.1	CN228_26650	5491462	5492709	1248	2	hdm_peak_633	5492401	5494506	2106	1.29672	16.1227	14.7773	168	ORF	kb_peak_771	0.178114	0.40602	-0.00471782	0.986014
CP032631.1	CN228_31570	6518008	6519078	1071	2	hdm_peak_835	6518687	6519425	739	1.19309	9.0008	7.84175	166	ORF	kb_peak_1041	0.172588	0.411923	0.0712333	0.744804
CP032631.1	CN228_31200	6439085	6439930	846	1	hdm_peak_818	6438367	6439278	912	1.1831	7.74994	6.63526	-533	upstream	kb_peak_1016	0.238886	0.427916	-0.465698	0.0883113
CP032631.1	CN228_26915	5540412	5541542	1131	1	hdm_peak_639	5540083	5541374	1292	1.26161	14.9057	13.5846	958	ORF	kb_peak_781	0.116504	0.429796	-0.0708486	0.609973
CP032631.1	CN228_10600	2120671	2121414	744	1	hdm_peak_370	2119996	2122109	2114	1.37512	23.3598	21.8937	-757	upstream	kb_peak_441	0.143095	0.430331	0.215224	0.0993162
CP032631.1	CN228_10705	2144160	2145380	1221	2	hdm_peak_373	2144132	2145664	1533	1.2062	8.14653	7.01672	1163	ORF	kb_peak_444	0.216249	0.432576	-0.193124	0.443935
CP032631.1	CN228_28020	5772896	5774491	1596	2	hdm_peak_679	5774688	5775371	684	1.1952	9.52432	8.34824	-797	upstream	kb_peak_827	-0.17498	0.432681	-0.0980108	0.672769
CP032631.1	CN228_29300	6063280	6066105	2826	1	hdm_peak_741	6063621	6064022	402	1.14145	4.61413	3.64177	625	ORF	kb_peak_908	-0.201449	0.458549	-0.157784	0.549042
CP032631.1	CN228_29525	6109235	6109849	615	1	hdm_peak_752	6108969	6110833	1865	1.68042	131.681	129.315	1558	downstream	kb_peak_921	-0.378348	0.482456	0.362811	0.422025
CP032631.1	CN228_26760	5512497	5512706	210	1	hdm_peak_637	5512343	5514584	2242	1.46355	41.1211	39.4337	361	downstream	kb_peak_776	-0.211099	0.487771	-0.283877	0.297987
CP032631.1	CN228_05645	1128515	1129336	822	2	hdm_peak_224	1129074	1130018	945	1.14627	4.86361	3.87868	-577	upstream	kb_peak_274	0.196003	0.492326	-0.360607	0.168806
CP032631.1	CN228_28620	5921702	5922106	405	2	hdm_peak_706	5921306	5922968	1663	1.27823	16.4359	15.0845	937	downstream	kb_peak_861	0.154535	0.494188	-0.28317	0.118745
CP032631.1	CN228_15005	3057880	3058890	1011	2	hdm_peak_409	3059295	3059909	615	1.52276	42.5255	40.824	-812	upstream	kb_peak_501	-0.300681	0.508127	-0.385184	0.316838
CP032631.1	CN228_23965	4942462	4943454	993	2	hdm_peak_537	4944555	4944895	341	1.24874	11.2606	10.0308	-1225	upstream	kb_peak_656	0.426692	0.510668	0.739507	0.15279
CP032631.1	CN228_03490	685271	686626	1356	2	hdm_peak_144	686314	687853	1540	1.2917	15.6839	14.3469	-1043	upstream	kb_peak_183	-0.345904	0.521829	0.638629	0.0891876
CP032631.1	CN228_30000	6202665	6203501	837	2	hdm_peak_772	6202751	6204505	1755	1.3435	22.0539	20.6078	-767	upstream	kb_peak_953	-0.13041	0.545753	0.0556188	0.787274
CP032631.1	CN228_29915	6183207	6184754	1548	1	hdm_peak_767	6183220	6183504	285	1.14558	4.79305	3.81169	202	ORF	kb_peak_942	-0.191926	0.563845	-0.437207	0.0879637
CP032631.1	CN228_22905	4725064	4726542	1479	2	hdm_peak_513	4726141	4728788	2648	1.37136	22.9412	21.4816	391	ORF	kb_peak_633	-0.181069	0.572551	0.290952	0.24354
CP032631.1	CN228_26920	5541574	5543187	1614	2	hdm_peak_641	5543141	5544918	1778	1.40898	37.8041	36.154	-583	upstream	kb_peak_782	0.155095	0.580005	-0.231643	0.355644
CP032631.1	CN228_19410	4000021	4000209	189	2	hdm_peak_464	4000973	4001432	460	1.25124	11.4593	10.2237	-1051	upstream	kb_peak_564	0.289863	0.584277	0.244141	0.629778
CP032631.1	CN228_10265	2049619	2051784	2166	1	hdm_peak_363	2048951	2049379	429	1.21746	8.92221	7.76518	-536	upstream	kb_peak_435	-0.180697	0.59446	-0.287371	0.310911
CP032631.1	CN228_02125	422561	424399	1839	2	hdm_peak_88	423710	428636	4927	1.37303	24.4914	23.0083	99	ORF	kb_peak_109	-0.179916	0.595005	-0.180261	0.55046
CP032631.1	CN228_25295	5212900	5213625	726	1	hdm_peak_575	5212449	5213945	1497	1.25504	12.9928	11.7162	83	ORF	kb_peak_709	-0.108412	0.600899	0.0615965	0.740318
CP032631.1	CN228_29305	6066116	6067480	1365	1	hdm_peak_742	6065305	6065642	338	1.10758	3.0708	2.19347	-531	upstream	kb_peak_909	0.111819	0.602713	-0.29363	0.090139
CP032631.1	CN228_09945	1988039	1988197	159	2	hdm_peak_353	1987907	1988577	671	1.32131	17.701	16.3267	937	downstream	kb_peak_425	0.534122	0.602823	0.457456	0.627847
CP032631.1	CN228_23225	4782738	4785875	3138	2	hdm_peak_517	4785649	4786397	749	1.26535	14.6804	13.3642	-243	upstream	kb_peak_638	0.115809	0.604267	-0.241098	0.175963
CP032631.1	CN228_24045	4956915	4957553	639	1	hdm_peak_541	4956901	4960530	3630	1.6143	68.0151	66.0873	2276	downstream	kb_peak_661	-0.251174	0.604356	-0.832851	0.0648414
CP032631.1	CN228_00035	9655	12939	3285	1	hdm_peak_4	10474	11969	1496	1.25214	17.1117	15.7478	1638	ORF	kb_peak_3	0.157343	0.607284	-0.202648	0.463035
CP032631.1	CN228_00970	213688	214347	660	2	hdm_peak_46	213700	217506	3807	2.36137	367.287	363.531	21	ORF	kb_peak_50	0.276936	0.6264	-0.537381	0.338432
CP032631.1	CN228_29010	5992079	5993347	1269	1	hdm_peak_724	5991612	5994015	2404	1.28621	15.904	14.5626	1254	ORF	kb_peak_883	0.126464	0.627768	-0.0226405	0.935411
CP032631.1	CN228_19645	4055010	4055501	492	1	hdm_peak_471	4054280	4054748	469	1.25875	12.0654	10.8123	-536	upstream	kb_peak_571	0.452526	0.63973	0.00265572	0.997234
CP032631.1	CN228_06315	1267378	1267728	351	2	hdm_peak_247	1267159	1267514	356	1.16779	5.80871	4.77624	297	ORF	kb_peak_297	-0.221718	0.642267	0.337996	0.303388
CP032631.1	CN228_29005	5990745	5992001	1257	1	hdm_peak_723	5990855	5991138	284	1.14171	4.76501	3.78483	607	ORF	kb_peak_882	0.174694	0.644171	-0.25899	0.464203
CP032631.1	CN228_30425	6285057	6286211	1155	2	hdm_peak_789	6285711	6286038	328	1.14348	5.11403	4.11604	591	ORF	kb_peak_979	0.331523	0.649438	-0.322228	0.6647
CP032631.1	CN228_24855	5129992	5130489	498	1	hdm_peak_562	5128996	5129688	693	1.39013	25.0691	23.5768	-814	upstream	kb_peak_686	-0.401463	0.653514	-0.668774	0.413455
CP032631.1	CN228_26285	5416590	5417813	1224	2	hdm_peak_615	5416876	5417831	956	1.27303	13.7549	12.4598	374	ORF	kb_peak_756	0.173559	0.655231	0.370179	0.223319
CP032631.1	CN228_24530	5065814	5066296	483	1	hdm_peak_553	5064822	5067677	2856	1.29076	15.4852	14.1523	-246	upstream	kb_peak_672	-0.152602	0.674392	-0.3704	0.211099
CP032631.1	CN228_20540	4222167	4222780	614	1	hdm_peak_484	4223132	4223627	496	1.21871	9.01057	7.85064	1147	downstream	kb_peak_588	0.187639	0.694598	0.365098	0.340904
CP032631.1	CN228_24915	5141542	5142150	609	1	hdm_peak_564	5141619	5143741	2123	1.29526	16.7704	15.4128	1242	downstream	kb_peak_690	0.306823	0.70064	0.0677123	0.932504
CP032632.1	CN228_32775	62275	62499	225	2	hdm_peak_884	61667	64616	2950	1.45448	79.5939	77.5819	140	ORF	kb_peak_1114	-0.133013	0.720144	-0.159765	0.617986
CP032631.1	CN228_29385	6079900	6080643	744	1	hdm_peak_746	6079598	6082820	3223	1.55899	62.6887	60.806	659	ORF	kb_peak_914	-0.116147	0.740744	0.0838514	0.772846
CP032631.1	CN228_27405	5643842	5645380	1539	2	hdm_peak_659	5645204	5649236	4033	1.62252	93.396	91.2852	-30	upstream	kb_peak_804	-0.119618	0.74536	0.0189718	0.950891
CP032631.1	CN228_16970	3482284	3483192	909	1	hdm_peak_431	3481592	3481958	367	1.20928	8.48826	7.34609	-586	upstream	kb_peak_527	0.161149	0.757066	-0.306258	0.492162
CP032631.1	CN228_09880	1974584	1975258	675	1	hdm_peak_352	1974442	1977450	3009	1.96017	166.852	164.252	370	ORF	kb_peak_424	0.185456	0.757066	-0.0685274	0.91124
CP032631.1	CN228_24420	5039206	5039751	546	1	hdm_peak_549	5037656	5038106	451	1.28977	15.0878	13.7632	-1321	upstream	kb_peak_669	0.12652	0.758662	-0.376196	0.217545
CP032631.1	CN228_24620	5085847	5086698	852	2	hdm_peak_557	5086120	5088397	2278	1.40133	29.3974	27.8476	206	ORF	kb_peak_677	-0.0882748	0.759003	0.269665	0.147072
CP032631.1	CN228_02070	414252	414662	411	2	hdm_peak_85	414283	416603	2321	1.82124	169.454	166.843	-1710	upstream	kb_peak_106	-0.127296	0.771463	0.265621	0.396764
CP032632.1	CN228_32770	59862	62132	2271	1	hdm_peak_883	60054	60371	318	1.09824	5.5986	4.57628	332	ORF	kb_peak_1113	0.0689248	0.77895	-0.174077	0.468644
CP032631.1	CN228_09285	1870017	1870370	354	2	hdm_peak_333	1870713	1871151	439	1.23623	10.293	9.09233	-538	upstream	kb_peak_404	0.255729	0.785492	-0.681996	0.432474
CP032631.1	CN228_25800	5315633	5317690	2058	2	hdm_peak_596	5317353	5319973	2621	1.53457	44.6458	42.9234	-405	upstream	kb_peak_732	0.0637699	0.80195	0.0629482	0.742995
CP032631.1	CN228_03145	617998	619089	1092	1	hdm_peak_128	618123	618596	474	1.11829	3.70808	2.78911	320	ORF	kb_peak_162	0.0591581	0.812187	-0.259044	0.111379
CP032631.1	CN228_02810	565072	567177	2106	1	hdm_peak_111	564739	565061	323	1.19911	10.6366	9.42575	-319	upstream	kb_peak_145	-0.0635416	0.814951	-0.319265	0.0590809
CP032631.1	CN228_32360	6670182	6671552	1371	2	hdm_peak_868	6670921	6674459	3539	2.17466	180.936	178.269	555	ORF	kb_peak_1096	0.072374	0.845308	-0.133434	0.65906
CP032631.1	CN228_27250	5610597	5610995	399	2	hdm_peak_653	5610103	5611373	1271	1.17017	7.51251	6.40722	198	ORF	kb_peak_796	-0.0504389	0.846776	-0.103038	0.520855
CP032631.1	CN228_24010	4952156	4952836	681	1	hdm_peak_539	4951337	4953392	2056	1.65006	77.152	75.1582	-457	upstream	kb_peak_658	-0.235333	0.847286	0.294382	0.746958
CP032631.1	CN228_07820	1594475	1595290	816	1	hdm_peak_293	1593837	1594382	546	1.17731	6.40523	5.34504	-636	upstream	kb_peak_367	-0.0719415	0.847286	0.0643785	0.837387
CP032631.1	CN228_01305	276605	276946	342	2	hdm_peak_57	276364	277682	1319	1.27644	20.0794	18.6648	-120	upstream	kb_peak_64	0.0852344	0.852465	-0.379897	0.237385
CP032631.1	CN228_28955	5979982	5982357	2376	1	hdm_peak_722	5980521	5980816	296	1.26048	12.2141	10.9572	761	ORF	kb_peak_881	-0.099466	0.853876	0.00771741	0.987776
CP032631.1	CN228_30465	6291316	6292836	1521	2	hdm_peak_790	6291860	6295394	3535	1.4852	54.8326	53.0191	-928	upstream	kb_peak_980	0.208158	0.854672	-0.153416	0.877465
CP032631.1	CN228_16195	3327209	3328102	894	2	hdm_peak_424	3327995	3331296	3302	2.00362	173.859	171.227	-1100	upstream	kb_peak_517	0.0847222	0.855135	0.297855	0.273383
CP032631.1	CN228_24875	5134301	5134528	228	2	hdm_peak_563	5133740	5135913	2174	1.357	21.4927	20.0554	-766	upstream	kb_peak_688	-0.0543112	0.85534	-0.171672	0.510509
CP032631.1	CN228_31835	6571508	6571777	270	1	hdm_peak_845	6570857	6572414	1558	1.62173	73.476	71.5089	842	downstream	kb_peak_1058	0.0873297	0.85751	-0.290658	0.43231
CP032631.1	CN228_05170	1035573	1036265	693	2	hdm_peak_206	1035570	1037351	1782	1.3583	22.9166	21.4576	-1020	upstream	kb_peak_253	-0.0745354	0.860222	-0.271832	0.40716
CP032631.1	CN228_06615	1342581	1343747	1167	2	hdm_peak_258	1343050	1345429	2380	1.31756	17.3338	15.9658	-127	upstream	kb_peak_318	-0.0834793	0.864298	-0.146887	0.707348
CP032631.1	CN228_03235	635102	636190	1089	2	hdm_peak_133	634146	637398	3253	1.86785	131.109	128.747	-437	upstream	kb_peak_168	0.0423272	0.866574	0.046365	0.800062
CP032631.1	CN228_30065	6217412	6217981	570	1	hdm_peak_775	6217224	6217532	309	1.20971	9.67603	8.49499	-177	upstream		-0.0634002	0.8681	0.321878	0.164606
CP032631.1	CN228_03625	720134	723913	3780	2	hdm_peak_148	720158	721886	1729	1.96493	140.26	137.837	2931	ORF	kb_peak_188	-0.166222	0.879745	-0.154385	0.868672
CP032631.1	CN228_29455	6095400	6096185	786	2	hdm_peak_750	6095631	6097087	1457	1.29992	17.5089	16.1379	-263	upstream	kb_peak_919	-0.111863	0.880234	0.0857803	0.872603
CP032631.1	CN228_20130	4151026	4151262	237	2	hdm_peak_475	4151339	4151892	554	1.59158	53.1755	51.3762	-542	upstream	kb_peak_576	0.142938	0.881742	-0.14452	0.862513
CP032631.1	CN228_04750	949949	951763	1815	2	hdm_peak_191	950637	951955	1319	1.15865	5.2645	4.25831	986	ORF	kb_peak_236	-0.0531949	0.884708	0.352079	0.101238
CP032631.1	CN228_12145	2407619	2407840	222	2	hdm_peak_383	2407602	2410670	3069	2.11649	213.263	210.462	-334	upstream	kb_peak_459	-0.1128	0.908603	0.589253	0.277389
CP032631.1	CN228_12390	2493639	2494777	1139	1	hdm_peak_387	2493598	2495336	1739	1.28002	13.8651	12.567	31	ORF	kb_peak_465	0.122391	0.9103	-0.0247448	0.978914
CP032631.1	CN228_03605	715747	716127	381	2	hdm_peak_147	713752	716427	2676	1.66062	71.3643	69.4126	683	downstream	kb_peak_187	0.105906	0.911362	0.273454	0.67689
CP032631.1	CN228_07505	1515966	1516706	741	1	hdm_peak_286	1515161	1516756	1596	1.26224	13.0434	11.7652	638	ORF	kb_peak_356	-0.0346465	0.913306	0.00729829	0.978121
CP032631.1	CN228_09855	1967683	1967991	309	2	hdm_peak_349	1967348	1968049	702	1.27489	13.7215	12.4271	-363	upstream	kb_peak_422	0.0913962	0.914591	-0.0571209	0.877465
CP032631.1	CN228_26590	5479681	5480229	549	2	hdm_peak_628	5480118	5480467	350	1.19091	7.31959	6.22241	-197	upstream	kb_peak_766	0.0368123	0.92049	-0.321887	0.143854
CP032631.1	CN228_20625	4249040	4249942	903	2	hdm_peak_486	4250277	4250796	520	1.27001	13.003	11.7257	-539	upstream	kb_peak_591	0.0514916	0.92165	-0.326715	0.376044
CP032631.1	CN228_31815	6567322	6567955	634	1	hdm_peak_844	6567407	6568087	681	1.16893	6.6779	5.60683	-1683	upstream	kb_peak_1056	-0.0854483	0.922564	-0.35131	0.59925
CP032631.1	CN228_28590	5916487	5917389	903	1	hdm_peak_704	5915888	5916735	848	1.13559	4.50679	3.54049	334	ORF	kb_peak_860	-0.0302383	0.92601	-0.159359	0.424065
CP032631.1	CN228_02155	435088	436479	1392	1	hdm_peak_89	434620	435984	1365	1.1899	7.68244	6.5705	-211	upstream	kb_peak_114	-0.0449825	0.92712	0.270383	0.359632
CP032631.1	CN228_02035	407085	408344	1260	2	hdm_peak_83	407628	408458	831	1.19424	8.33633	7.1997	192	ORF	kb_peak_104	-0.0405806	0.928954	-0.440898	0.132126
CP032631.1	CN228_15930	3275264	3275656	393	1	hdm_peak_421	3274419	3275152	734	1.57406	50.3654	48.5898	-588	upstream	kb_peak_512	0.0909633	0.933518	0.592288	0.391956
CP032631.1	CN228_28350	5852268	5855225	2958	2	hdm_peak_690	5854826	5856481	1656	1.3729	26.0861	24.5793	-923	upstream	kb_peak_846	-0.0203031	0.937077	-0.0133269	0.956243
CP032631.1	CN228_21985	4554420	4555100	681	1	hdm_peak_503	4552929	4555137	2209	1.38638	24.6365	23.1508	1099	downstream	kb_peak_615	0.0872628	0.937785	0.109475	0.91519
CP032631.1	CN228_28435	5879012	5881655	2644	2	hdm_peak_698	5880067	5883102	3036	1.23002	12.1119	10.8578	-645	upstream	kb_peak_852	-0.037392	0.938743	-0.364823	0.310911
CP032631.1	CN228_17425	3593508	3594599	1092	2	hdm_peak_436	3594118	3597261	3144	2.04829	148.069	145.589	-2622	upstream	kb_peak_533	0.0231394	0.938743	0.187692	0.387442
CP032631.1	CN228_00275	60687	61916	1230	2	hdm_peak_14	61848	65044	3197	1.52716	68.6683	66.7352	-975	upstream	kb_peak_14	0.0243345	0.939546	0.0580431	0.831969
CP032631.1	CN228_23375	4819847	4820107	261	1	hdm_peak_520	4819680	4821445	1766	1.84298	101.388	99.2266	236	ORF	kb_peak_642	-0.0282451	0.939647	-0.138207	0.620104
CP032631.1	CN228_00220	49209	50741	1533	2	hdm_peak_12	49715	50572	858	1.68173	80.2381	78.2214	387	ORF	kb_peak_12	-0.0655146	0.951087	-0.0637679	0.95353
CP032631.1	CN228_10575	2117165	2117743	579	2	hdm_peak_368	2117391	2117733	343	1.16009	5.49915	4.48137	156	ORF	kb_peak_439	-0.012956	0.971988	0.221986	0.366933
CP032631.1	CN228_18920	3903353	3904420	1068	1	hdm_peak_459	3902019	3902409	391	1.24123	10.6749	9.46261	-1130	upstream	kb_peak_558	-0.0180322	0.972153	-0.374125	0.310711
CP032631.1	CN228_04960	998089	999096	1008	1	hdm_peak_197	997697	998101	405	1.12669	4.02151	3.08305	-320	upstream	kb_peak_244	-0.00535654	0.982993	-0.126028	0.416898
CP032631.1	CN228_01745	347356	348333	978	2	hdm_peak_71	347514	350302	2789	1.27779	15.8332	14.4933	417	ORF	kb_peak_82	-0.0186873	0.983855	0.115786	0.88939
CP032631.1	CN228_28270	5829858	5830538	681	1	hdm_peak_686	5829679	5833092	3414	1.29019	17.7005	16.3265	1318	downstream	kb_peak_840	-0.00253476	0.994261	0.0226503	0.945296
CP032631.1	CN228_04625	923357	923461	105	1	hdm_peak_186	922933	923542	610	1.25437	14.4344	13.1234	86	ORF	kb_peak_229	0.293605	1	0.326029	0.744506
CP032631.1	CN228_14205	2893555	2894472	918	2	hdm_peak_403	2893769	2894310	542	1.46771	34.7757	33.161	330	ORF	kb_peak_492	-0.578135	1	-0.23988	0.822409
CP032631.1	CN228_05850	1170229	1171440	1212	2	hdm_peak_233	1170439	1172862	2424	1.56841	72.0345	70.0781	1005	ORF	kb_peak_284	-0.274457	1	0.128901	0.911439
CP032631.1	CN228_08845	1797218	1799476	2259	2	hdm_peak_319	1797497	1799845	2349	2.07206	154.05	151.526	719	ORF	kb_peak_392	-0.907923	1	0.0470272	0.970262
CP032631.1	CN228_21070	4351658	4353013	1356	2	hdm_peak_490	4351681	4352979	1299	1.55404	47.2362	45.4889	54	ORF	kb_peak_597	-1.23829	1	-2.68283	1
CP032631.1	CN228_16995	3489318	3489623	306	2	hdm_peak_433	3489494	3491953	2460	2.04146	160.305	157.74	-540	upstream	kb_peak_529	-0.912675	1	-2.37423	1
CP032631.1	CN228_32260	6649715	6650782	1068	2	hdm_peak_864	6649822	6652921	3100	2.21821	344.573	340.916	-562	upstream	kb_peak_1088	0.0213089	1	-1.95121	1
CP032631.1	CN228_01480	302660	303184	525	1	hdm_peak_62	302097	302446	350	1.13007	3.91829	2.98617	-390	upstream	kb_peak_70	-0.992867	1	-1.42172	1
CP032631.1	CN228_24370	5023157	5024440	1284	2	hdm_peak_547	5024715	5025561	847	1.55655	47.6225	45.8715	-781	upstream	kb_peak_666	2.07293	1	-1.36444	1
CP032631.1	CN228_21305	4404853	4405158	306	1	hdm_peak_491	4404101	4404710	610	1.48252	38.0489	36.396	-856	upstream	kb_peak_598	1.08169	1	-1.36444	1
CP032631.1	CN228_16980	3486287	3486406	120	2	hdm_peak_432	3486494	3486992	499	1.48548	39.904	38.2296	-538	upstream	kb_peak_528	-0.124308	1	-1.10101	1
CP032631.1	CN228_15100	3079421	3080953	1533	1	hdm_peak_415	3079436	3080927	1492	1.63279	82.6531	80.6198	377	ORF	kb_peak_505	0.640161	1	-1.08784	1
CP032631.1	CN228_05375	1080115	1081182	1068	1	hdm_peak_214	1080109	1082526	2418	2.02238	179.231	176.572	1550	downstream	kb_peak_263	0.326452	1	-0.949107	1
CP032631.1	CN228_05750	1148214	1149569	1356	2	hdm_peak_230	1148293	1149452	1160	1.57406	50.3654	48.5898	54	ORF	kb_peak_282	-0.360065	1	-0.829926	1
CP032631.1	CN228_00865	192569	193516	948	2	hdm_peak_44	193259	196733	3475	1.49699	56.1667	54.3425	-2010	upstream	kb_peak_46	-0.460507	1	-0.786284	1
CP032631.1	CN228_04410	872116	873315	1200	1	hdm_peak_178	870919	874505	3587	1.59677	70.6912	68.744	-993	upstream	kb_peak_221	0.532157	1	-0.659544	1
CP032631.1	CN228_08970	1819512	1819835	324	2	hdm_peak_324	1819674	1822037	2364	1.55655	47.6225	45.8715	-1641	upstream	kb_peak_398	0.100947	1	-0.657082	1
CP032631.1	CN228_08865	1802338	1802949	612	2	hdm_peak_320	1802852	1806055	3204	1.39986	42.0698	40.3728	-2172	upstream	kb_peak_394	-0.443724	1	-0.621971	1
CP032631.1	CN228_12320	2477747	2479030	1284	1	hdm_peak_386	2477433	2478976	1544	1.29629	15.3227	13.9928	1186	ORF	kb_peak_463	1.09397	1	-0.403122	1
CP032631.1	CN228_09260	1864328	1866058	1731	2	hdm_peak_331	1866364	1866839	476	1.28878	14.6412	13.3257	-567	upstream	kb_peak_403	-0.778175	1	-0.351738	1
CP032631.1	CN228_24990	5155305	5156482	1178	1	hdm_peak_567	5155326	5156377	1052	1.88437	109.49	107.278	514	ORF	kb_peak_695	-2.13177	1	-0.254291	1
CP032631.1	CN228_23390	4821279	4822460	1182	1	hdm_peak_521	4821775	4822355	581	1.37762	23.6408	22.1704	518	ORF	kb_peak_643	1.21075	1	-0.0869946	1
CP032631.1	CN228_14540	2964354	2967383	3030	2	hdm_peak_406	2964995	2969648	4654	1.9265	130.76	128.401	-413	upstream	kb_peak_496	-0.163701	1	-0.0435393	1
CP032631.1	CN228_05310	1062097	1063629	1533	1	hdm_peak_209	1062262	1063647	1386	1.16987	11.0227	9.80012	377	ORF	kb_peak_256	-2.81703	1	0.0807969	1
CP032631.1	CN228_06080	1211394	1212461	1068	2	hdm_peak_241	1211526	1214661	3136	1.8552	115.86	113.606	-1546	upstream	kb_peak_292	0.161006	1	0.567842	1
CP032631.1	CN228_15835	3254513	3255199	687	2	hdm_peak_420	3255926	3256295	370	1.26125	12.2708	11.0121	-938	upstream	kb_peak_510	1.09642	1	0.747175	1
CP032631.1	CN228_24705	5104243	5104731	489	1	hdm_peak_559	5102561	5104788	2228	1.87697	159.86	157.298	-1111	upstream	kb_peak_682	1.35788	1	1.17976	1
CP032631.1	CN228_17855	3680638	3682216	1579	2	hdm_peak_443	3680978	3681287	310	1.13513	4.22188	3.27202	1078	ORF	kb_peak_539	1.99848	1	1.98005	1
CP032631.1	CN228_30875	6374643	6375092	450	1	hdm_peak_804	6374336	6374844	509	1.23707	20.8496	19.4226	-740	upstream	kb_peak_995	1.59722	1	2.3937	1
CP032631.1	CN228_27535	5672033	5672221	189	1	hdm_peak_663	5671444	5672363	920	1.20647	8.48136	7.34006	-551	upstream	kb_peak_811	3.94853	1	2.93376	1
CP032631.1	CN228_09660	1934940	1936121	1182	2	hdm_peak_345	1935072	1936007	936	1.61183	60.9745	59.1085	528	ORF	kb_peak_418	0.0864342	1
CP032631.1	CN228_19580	4039589	4040766	1178	1	hdm_peak_470	4039689	4040518	830	1.73703	79.8933	77.8792	514	ORF	kb_peak_570	1.9615	1
CP032631.1	CN228_23805	4910763	4911123	361	2	hdm_peak_530	4910910	4914223	3314	1.6724	83.6284	81.5882	-2260	upstream	kb_peak_652
CP032631.1	CN228_19400	3998786	3998977	192	2	hdm_peak_463	3998547	3999470	924	1.20245	7.89583	6.77543	182	ORF	kb_peak_562
CP032631.1	CN228_18755	3867682	3868059	378	1	hdm_peak_456	3867462	3872548	5087	1.79929	91.3845	89.2877	1539	downstream	kb_peak_555
CP032631.1	CN228_04635	924688	924924	237	2	hdm_peak_187	924713	927541	2829	1.45154	44.3815	42.6619	-1834	upstream	kb_peak_230
CP032631.1	CN228_08425	1712673	1714019	1347	1	hdm_peak_308	1711789	1712246	458	1.26501	12.5821	11.3153	-658	upstream	kb_peak_384
CP032631.1	CN228_08440	1717895	1718869	975	1	hdm_peak_309	1719302	1719728	427	1.23122	9.918	8.729	1626	downstream	kb_peak_385
CP032631.1	CN228_11950	2368509	2369992	1484	2	hdm_peak_380	2368839	2369319	481	1.26501	12.5821	11.3153	983	ORF	kb_peak_455
CP032631.1	CN228_15025	3062896	3063216	321	2	hdm_peak_410	3062182	3062513	332	1.23248	10.0111	8.81916	895	downstream	kb_peak_502
CP032631.1	CN228_17630	3636133	3636510	378	1	hdm_peak_438	3635287	3635670	384	1.2037	7.97896	6.85539	-698	upstream	kb_peak_535
CP032631.1	CN228_17710	3652336	3653481	1146	2	hdm_peak_440	3653827	3654247	421	1.26876	12.8972	11.6224	-590	upstream	kb_peak_537
CP032631.1	CN228_18685	3857461	3857961	501	2	hdm_peak_454	3856621	3857310	690	1.36636	22.3886	20.9374	1047	downstream	kb_peak_552
CP032631.1	CN228_20595	4241937	4243012	1076	1	hdm_peak_485	4241244	4241793	550	1.43893	31.0061	29.4368	-549	upstream	kb_peak_590
CP032631.1	CN228_27865	5736830	5737336	507	2	hdm_peak_671	5736187	5736526	340	1.16991	5.88914	4.85216	1017	downstream	kb_peak_819
CP032631.1	CN228_31780	6557445	6557774	330	2	hdm_peak_842	6557955	6558390	436	1.35928	23.5376	22.0689	-541	upstream	kb_peak_1052
CP032631.1	CN228_09650	1933793	1933927	135	1	hdm_peak_344	1933232	1934728	1497	2.06322	166.997	164.396	-549	upstream	kb_peak_417
CP032631.1	CN228_16645	3413712	3413855	144	1	hdm_peak_428	3412265	3412651	387	1.17742	6.32565	5.2688	-1273	upstream	kb_peak_524
CP032631.1	CN228_30320	6264137	6264324	188	1	hdm_peak_787	6263487	6267808	4322	1.42266	28.9629	27.4185	-613	upstream	kb_peak_975
CP032631.1	CN228_32065	6613000	6613122	123	2	hdm_peak_855	6612567	6613179	613	1.19304	9.69094	8.50952	101	ORF	kb_peak_1070
CP032631.1	CN228_02415	497900	497953	54	2	hdm_peak_101	497591	497908	318	1.19974	8.14526	7.01623	75	downstream	kb_peak_132
CP032631.1	CN228_00365	81095	81323	229	1	hdm_peak_17	80482	81917	1436	1.29425	18.3889	17.0029	104	ORF	kb_peak_17
CP032631.1	CN228_06330	1269463	1269699	237	1	hdm_peak_248	1269384	1270264	881	1.2827	14.8676	13.5472	196	ORF	kb_peak_298
CP032631.1	CN228_10060	2013524	2013668	145	2	hdm_peak_355	2013079	2015033	1955	1.30901	20.1007	18.6857	-32	upstream	kb_peak_427
CP032631.1	CN228_28145	5804470	5805097	628	2	hdm_peak_683	5803723	5806672	2950	1.3567	25.4923	23.994	270	ORF	kb_peak_834
CP032631.1	CN228_28740	5944726	5944890	165	2	hdm_peak_713	5944203	5946001	1799	1.34128	23.1203	21.658	110	ORF	kb_peak_868
CP032631.1	CN228_29325	6069652	6069877	226	2	hdm_peak_744	6069358	6070424	1067	1.22984	11.2374	10.0087	114	ORF	kb_peak_912
CP032631.1	CN228_31280	6460689	6460977	289	2	hdm_peak_822	6460617	6461140	524	1.1733	7.14437	6.05408	222	ORF	kb_peak_1020
CP032631.1	CN228_31885	6581182	6581506	325	1	hdm_peak_850	6581114	6582301	1188	1.16573	6.90605	5.82536	239	ORF	kb_peak_1065
CP032631.1	CN228_29435	6089781	6090026	246	1	hdm_peak_747	6089205	6089991	787	1.23591	10.9494	9.72913	71	ORF	kb_peak_916
CP032631.1	CN228_27160	5596187	5596426	240	1	hdm_peak_651	5595917	5596451	535	1.21392	9.05828	7.89716	-90	upstream	kb_peak_794
CP032631.1	CN228_21330	4408624	4410156	1533	1	hdm_peak_492	4408653	4410130	1478	2.22862	214.333	211.526	377	ORF	kb_peak_599
CP032631.1	CN228_27650	5692280	5692651	372	1	hdm_peak_666	5691384	5695676	4293	1.76701	149.702	147.21	3226	downstream	kb_peak_815
CP032631.1	CN228_09310	1873519	1874205	687	2	hdm_peak_334	1873138	1875347	2210	1.29128	14.8667	13.5463	1008	downstream	kb_peak_406
CP032631.1	CN228_02700	543786	545325	1540	1	hdm_peak_109	543785	548426	4642	1.55353	95.9781	93.8498	2835	downstream	kb_peak_143
CP032631.1	CN228_26355	5431483	5431598	116	2	hdm_peak_618	5431550	5435042	3493	1.48234	63.5967	61.7057	-1857	upstream	kb_peak_759
CP032631.1	CN228_03560	700408	700679	272	2	hdm_peak_146	700373	706003	5631	1.6666	130.592	128.234	-2976	upstream	kb_peak_186
CP032631.1	CN228_12840	2589229	2589500	272	2	hdm_peak_393	2589311	2594763	5453	1.79447	162.847	160.266	-2976	upstream	kb_peak_476
CP032631.1	CN228_08355	1697835	1699011	1177	2	hdm_peak_307	1698341	1698932	592	2.05079	148.694	146.209	524	ORF	kb_peak_383
CP032631.1	CN228_10675	2139728	2140905	1178	1	hdm_peak_371	2139819	2140658	840	1.82056	95.7827	93.6556	514	ORF	kb_peak_442
CP032631.1	CN228_12160	2411718	2412899	1182	1	hdm_peak_384	2411834	2412256	423	1.27567	17.619	16.2462	518	ORF	kb_peak_461
CP032631.1	CN228_14210	2894625	2895802	1178	2	hdm_peak_404	2894807	2895712	906	1.92316	118.188	115.917	524	ORF	kb_peak_493
CP032631.1	CN228_17290	3563589	3564766	1178	1	hdm_peak_434	3563684	3564546	863	1.76801	85.0749	83.0247	514	ORF	kb_peak_531
CP032631.1	CN228_17620	3632748	3633925	1178	2	hdm_peak_437	3633005	3633511	507	1.32757	18.321	16.936	524	ORF	kb_peak_534
CP032631.1	CN228_18435	3800377	3801554	1178	2	hdm_peak_449	3800655	3801171	517	1.35134	20.7687	19.3427	524	ORF	kb_peak_546
CP032631.1	CN228_20150	4153901	4155082	1182	2	hdm_peak_476	4154090	4155081	992	1.7092	73.7338	71.7649	528	ORF	kb_peak_578
CP032631.1	CN228_04535	902407	902607	201	2	hdm_peak_183	902311	902805	495	1.2376	11.4774	10.2413	-45	upstream	kb_peak_225
CP032631.1	CN228_31545	6515379	6515578	200	2	hdm_peak_833	6515270	6515979	710	1.19954	9.76618	8.58225	-142	upstream	kb_peak_1038
CP032631.1	CN228_05865	1172813	1173990	1178	2	hdm_peak_234	1173601	1175534	1934	1.4672	51.4994	49.714	-959	upstream	kb_peak_286
CP032631.1	CN228_23450	4835886	4837217	1332	1	hdm_peak_522	4836165	4836862	698	1.78177	87.8277	85.7576	575	ORF	kb_peak_644
CP032631.1	CN228_30725	6338642	6339178	537	1	hdm_peak_799	6337939	6340611	2673	1.40741	36.6442	35.0077	-120	upstream	kb_peak_990
CP032631.1	CN228_03790	749205	749591	387	1	hdm_peak_151	748548	751578	3031	1.66341	98.4819	96.3368	444	downstream	kb_peak_192
CP032631.1	CN228_18445	3802452	3802679	228	2	hdm_peak_450	3801866	3803224	1359	1.6116	56.4687	54.642	-650	upstream	kb_peak_547
CP032631.1	CN228_26605	5482199	5482324	126	2	hdm_peak_630	5483088	5483427	340	1.13038	3.96893	3.03369	-1162	upstream	kb_peak_768
CP032631.1	CN228_29850	6170202	6170282	81	2	hdm_peak_763	6170215	6170873	659	1.21967	10.3955	9.1918	83	downstream	kb_peak_936
CP032631.1	CN228_30595	6315139	6315489	351	2	hdm_peak_794	6314574	6315011	438	1.11248	3.62373	2.7097	249	ORF	kb_peak_985

## Sheet: TableS3-DEGs
Table S3. List of the differentially expressed genes (DEGs) revealed by the RNA-seq data.
gene_id	∆13375_1_fpkm	∆13375_2_fpkm	∆13375_3_fpkm	G1_1_fpkm	G1_2_fpkm	G1_3_fpkm	OE13375_1_fpkm	OE13375_2_fpkm	OE13375_3_fpkm	∆13375vsG1_del13375	∆13375vsG1_G1	∆13375vsG1_log2FoldChange	∆13375vsG1_pvalue	∆13375vsG1_padj	OE13375vsG1_p13375	OE13375vsG1_G1	OE13375vsG1_log2FoldChange	p13375vsG1_pvalue	p13375vsG1_padj	gene_name	gene_start	gene_end	gene_strand	gene_length	gene_biotype	gene_description	tf_family
sRNA00104	480.83	466.758	519.97	690.963	829.687	749.103	152.279	85.8245	97.7211	114.087	174.554	-0.613843	0.000553173	0.00475251	22.4636	150.98	-2.74862	2.00005e-23	9.08892e-22	-	2209644	2209710	+	67	-	-	-
CN228_28870	39.4074	35.3851	40.3919	92.4042	94.5392	117.486	13.0804	20.4453	13.6402	40.0963	104.828	-1.38734	1.10823e-08	3.05835e-07	14.1285	90.6861	-2.67807	2.69221e-15	6.42443e-14	CN228_RS28870	5966762	5967061	-	300	protein_coding	malonate decarboxylase subunit delta && PF06857:Malonate decarboxylase delta subunit (MdcD)	-
CN228_28875	36.101	26.8565	28.0115	127.214	103.928	135.511	14.7826	23.6311	19.6195	92.4691	368.612	-1.99562	2.20532e-29	7.07494e-27	50.7541	318.947	-2.65057	1.07186e-36	1.01847e-34	CN228_RS28875	5967063	5967938	-	876	protein_coding	triphosphoribosyl-dephospho-CoA synthase && PF01874:ATP:dephospho-CoA triphosphoribosyl transferase	-
CN228_26970	4.63617	6.30069	2.61359	25.6558	28.473	22.7784	3.69328	3.90866	5.45609	20.0273	112.542	-2.48309	1.54421e-17	1.52431e-15	16.6176	97.3492	-2.55445	9.86967e-16	2.45614e-14	CN228_RS26970	5554713	5555987	+	1275	protein_coding	ABC transporter substrate-binding protein && PF01547:Bacterial extracellular solute-binding protein	SBP_bac_1
CN228_11020	341.531	378.145	342.635	445.877	450.746	470.159	98.3283	89.5951	69.6122	1608.15	2047.16	-0.34809	0.000648576	0.00545112	335.573	1770.99	-2.39882	3.74838e-73	1.08828e-70	CN228_RS11020	2206980	2208284	+	1305	protein_coding	homogentisate 1%2C2-dioxygenase && PF04209:homogentisate 1,2-dioxygenase	-
CN228_11005	341.097	365.851	388.677	506.916	555.195	552.848	127.102	107.29	95.2243	808.441	1178.91	-0.544292	1.23695e-06	2.21229e-05	209.305	1019.79	-2.28373	1.40953e-61	3.06925e-59	maiA	2203903	2204538	+	636	protein_coding	maleylacetoacetate isomerase && PF13417:Glutathione S-transferase, N-terminal domain	-
CN228_02060	19.132	22.2011	22.0893	34.2391	44.3153	39.6514	10.219	10.5535	6.08939	98.8851	182.362	-0.88252	2.04117e-06	3.41282e-05	36.0522	157.723	-2.12449	1.35805e-17	3.89955e-16	CN228_RS02060	411453	412796	+	1344	protein_coding	multidrug transporter MatE && PF01554:MatE	MatE
CN228_26965	9.36489	8.909	5.7593	25.297	19.7706	22.3357	4.47617	4.37281	7.00164	43.986	122.056	-1.4703	8.54714e-10	2.79562e-08	24.9634	105.616	-2.08602	3.48546e-13	7.00578e-12	CN228_RS26965	5552968	5554545	-	1578	protein_coding	carbohydrate porin && PF02264:LamB porin	-
CN228_33505	0.604409	1.17344	4.33655	13.6055	9.85992	8.64925	2.40743	3.13578	2.51047	3.47272	18.0186	-2.39028	0.000364353	0.00336371	3.93201	15.593	-1.98611	0.0032133	0.0127314	CN228_RS33505	6568390	6568878	-	489	protein_coding	hypothetical protein && -	-
CN228_28005	30.5747	9.89332	27.8565	57.3543	97.7992	77.7836	31.5733	26.4379	0	6.90374	23.2659	-1.75913	0.000818533	0.00664799	5.04273	20.1172	-1.98168	0.0016965	0.0072485	CN228_RS28005	5771230	5771316	+	87	protein_coding	tRNA-Leu && -	-
CN228_02250	2.10896	1.90101	3.24247	14.1291	23.418	29.0301	2.80008	7.22932	8.75978	16.5165	149.977	-3.18707	3.23081e-23	5.52792e-21	36.793	129.695	-1.8184	0.000581498	0.00280601	dgcB	453241	455202	+	1962	protein_coding	dimethylglycine demethylation protein DgcB && PF13183:4Fe-4S dicluster domain|PF02754:Cysteine-rich domain|PF11982:Domain of unknown function (DUF3483)	-
CN228_07700	60.0767	47.3838	45.6333	61.1277	81.5851	79.3188	19.941	25.7422	20.7946	195.75	280.875	-0.520564	0.00222389	0.0153431	73.142	242.921	-1.73011	6.55419e-18	1.93515e-16	CN228_RS07700	1566282	1567383	+	1102	protein_coding	efflux RND transporter periplasmic adaptor subunit && PF13437:HlyD family secretion protein|PF13533:Biotin-lipoyl like	-
CN228_02245	4.01531	5.01146	5.4385	30.3979	38.9441	57.0498	9.51992	10.6021	18.2664	34.5871	299.057	-3.11238	8.23144e-36	4.2252e-33	78.9578	258.668	-1.7147	8.77361e-12	1.46958e-10	dgcA	451078	453138	+	2061	protein_coding	dimethylglycine demethylation protein DgcA && PF00724:NADH:flavin oxidoreductase / NADH oxidase family|PF07992:Pyridine nucleotide-disulphide oxidoreductase	Oxidored_FMN
Novel00383	352.231	343.979	391.432	620.499	553.004	562.415	251.059	162.133	178.936	704.194	1111.64	-0.659003	1.08848e-08	3.03419e-07	329.865	961.785	-1.54389	8.24538e-24	3.81331e-22	-	5590086	5590643	-	558	-	-	-
CN228_08880	892.525	877.261	893.534	1332.62	1589.79	1437.77	552.204	482.122	457.87	1714.94	2777.62	-0.695672	6.76877e-11	2.65222e-09	826.827	2402.51	-1.53869	5.53952e-38	5.78991e-36	CN228_RS08880	1804091	1804645	-	555	protein_coding	DUF3577 domain-containing protein && PF12101:Protein of unknown function (DUF3577)	-
CN228_13355	18.791	17.1987	14.3078	30.9693	36.8368	31.2441	12.4745	14.9719	8.17671	64.2414	125.172	-0.961153	6.73886e-06	9.99727e-05	39.1668	108.268	-1.46234	1.89099e-08	2.02093e-07	CN228_RS13355	2695768	2696868	-	1101	protein_coding	efflux RND transporter periplasmic adaptor subunit && PF13437:HlyD family secretion protein|PF13533:Biotin-lipoyl like	-
CN228_02235	10.2749	7.04065	5.57557	54.7056	61.7695	86.4925	15.2471	18.8147	39.3307	25.9747	227.868	-3.13166	2.41369e-33	1.12632e-30	71.6214	197.111	-1.46203	0.00120318	0.00535133	CN228_RS02235	449470	450447	+	978	protein_coding	membrane dipeptidase && PF01244:Membrane dipeptidase (Peptidase family M19)	-
CN228_21120	48.8544	57.6433	68.8876	83.2904	110.08	200.595	39.7787	52.5136	50.4502	222.825	495.296	-1.15242	0.0053457	0.0314919	156.038	428.408	-1.45704	0.000326287	0.00167667	CN228_RS21120	4359626	4360720	-	1095	protein_coding	ABC transporter ATP-binding protein && PF00005:ABC transporter	ABC_tran
CN228_26985	4.38434	5.5078	7.666	12.0948	12.6217	12.7942	3.08176	6.0212	4.64196	23.3493	49.3389	-1.08171	0.000804991	0.00654837	15.7263	42.6814	-1.43851	0.000146642	0.000818749	ugpC	5557838	5558983	+	1146	protein_coding	sn-glycerol-3-phosphate ABC transporter ATP-binding protein UgpC && PF08402:TOBE domain|PF00005:ABC transporter	ABC_tran
CN228_02255	3.63091	1.87981	3.96972	14.7574	17.8858	24.4786	3.21385	8.16305	9.71909	13.4404	80.0665	-2.58057	2.05163e-13	1.25369e-11	25.7087	69.2556	-1.43183	3.32334e-05	0.000213889	CN228_RS02255	455202	456422	+	1221	protein_coding	electron transfer flavoprotein subunit alpha/FixB family protein && PF01012:Electron transfer flavoprotein domain|PF00766:Electron transfer flavoprotein FAD-binding domain	-
CN228_30030	9.55608	6.18428	7.92913	25.1817	35.152	44.281	15.4064	9.14845	15.1208	35.6851	156.013	-2.12964	2.30737e-16	1.87995e-14	51.4434	134.932	-1.39322	1.19521e-07	1.1419e-06	gbcA	6205804	6207102	+	1299	protein_coding	glycine-betaine demethylase subunit GbcA && PF00848:Ring hydroxylating alpha subunit (catalytic domain)|PF00355:Rieske [2Fe-2S] domain	-
CN228_02260	7.77779	6.11204	4.9351	25.7064	25.2341	39.5741	3.93395	14.892	15.8965	17.428	82.9118	-2.24871	4.1166e-12	2.03178e-10	27.6563	71.7294	-1.37638	0.000126177	0.000711327	CN228_RS02260	456412	457209	+	798	protein_coding	electron transfer flavoprotein subunit beta && PF01012:Electron transfer flavoprotein domain	-
CN228_11035	79.996	82.3455	80.0684	100.209	105.874	109.867	27.8002	34.4701	59.467	309.63	399.265	-0.36661	0.00509862	0.0304814	133.757	345.387	-1.37126	4.93844e-11	7.52429e-10	CN228_RS11035	2210402	2211502	+	1101	protein_coding	MBL fold metallo-hydrolase && PF12706:Beta-lactamase superfamily domain	-
CN228_17575	188.308	231.22	230.08	265.516	297.38	281.966	115.902	102.712	115.683	357.197	459.648	-0.363636	0.00749279	0.0417142	158.184	397.598	-1.33022	1.13177e-18	3.49979e-17	CN228_RS17575	3623335	3623808	-	474	protein_coding	hypothetical protein && -	-
Novel00153	629.534	608.241	630.114	815.005	1055.06	845.897	388.487	379.516	306.905	216.717	311.751	-0.524472	0.000645666	0.00544205	107.324	269.626	-1.32748	4.03435e-13	8.07796e-12	-	1997751	1997850	+	100	-	-	-
CN228_24625	3014.51	3376.61	3351.42	4258.6	4826.71	4499.61	1715.9	1891.59	1811.9	4306.18	5940.8	-0.464226	5.82806e-06	8.8246e-05	2061.35	5138.77	-1.31778	8.88271e-38	8.92712e-36	CN228_RS24625	5087057	5087437	+	381	protein_coding	DNA binding protein && -	-
CN228_07545	52.426	46.7931	52.6537	75.9035	62.1258	78.2119	28.4965	32.4022	25.3319	148.028	208.46	-0.494702	0.00345252	0.0222356	72.321	180.373	-1.31694	1.20489e-10	1.75397e-09	CN228_RS07545	1526233	1527072	-	840	protein_coding	TIGR02285 family protein && PF00497:Bacterial extracellular solute-binding proteins, family 3	-
CN228_04720	138.159	149.961	147.885	226.363	247.816	206.33	94.4264	84.6847	92.8182	512.895	791.972	-0.626709	2.95102e-07	6.3379e-06	275.266	685.07	-1.31574	1.74335e-22	7.17383e-21	dusB	943762	944775	-	1014	protein_coding	tRNA dihydrouridine synthase DusB && PF01207:Dihydrouridine synthase (Dus)	Dus
Novel00348	784.328	783.628	740.985	1121.9	1197.32	1023.2	422.847	491.664	455.682	966.991	1384.85	-0.518061	2.74038e-06	4.42339e-05	493.822	1197.95	-1.27831	1.10629e-25	5.72423e-24	-	5087038	5087398	-	361	-	-	-
CN228_21180	26.8909	23.9682	23.303	62.5964	64.7465	58.0723	25.3168	29.1713	24.3697	104.027	257.277	-1.30631	6.7526e-15	4.68393e-13	95.1872	222.563	-1.22421	1.22812e-11	2.03106e-10	CN228_RS21180	4371522	4372730	-	1209	protein_coding	HlyD family efflux transporter periplasmic adaptor subunit && PF13437:HlyD family secretion protein|PF13533:Biotin-lipoyl like	-
CN228_09930	20.0494	18.7915	15.9442	28.8561	35.162	48.1485	11.015	17.9345	19.6228	54.3388	110.094	-1.01744	3.12757e-05	0.000393476	41.4543	95.2284	-1.20073	2.23667e-05	0.000148147	CN228_RS09930	1984840	1985694	+	855	protein_coding	glycine betaine ABC transporter substrate-binding protein && PF04069:Substrate binding domain of ABC-type glycine betaine transport system	-
CN228_04700	65.1494	71.778	69.1657	92.4042	104.705	90.5524	41.3509	45.0676	38.7207	667.046	921.169	-0.465524	7.01611e-05	0.000789774	348.579	796.803	-1.19211	3.58246e-20	1.265e-18	CN228_RS04700	937387	940176	-	2790	protein_coding	hybrid sensor histidine kinase/response regulator RetS && PF00072:Response regulator receiver domain|PF02518:Histidine kinase-, DNA gyrase B-, and HSP90-like ATPase|PF07695:7TM diverse intracellular signalling|PF00512:His Kinase A (phospho-acceptor) domain|PF07696:7TMR-DISM extracellular 2	Response_reg
CN228_28695	25.6403	28.2534	23.3212	55.6809	46.66	55.8642	22.5418	20.8228	25.7453	229.194	464.617	-1.01885	1.5542e-12	8.31012e-11	176.537	402.008	-1.18844	2.61209e-14	5.83368e-13	tssI	5932287	5934845	-	2559	protein_coding	type VI secretion system tip protein VgrG && PF13296:Putative type VI secretion system Rhs element Vgr|PF10106:Uncharacterized protein conserved in bacteria (DUF2345)|PF05954:Phage late control gene D protein (GPD)	-
CN228_08870	87.9631	86.2427	83.8493	130.356	119.018	117.486	63.0661	42.2141	57.2403	100.593	141.463	-0.491998	0.00782681	0.0432921	54.5105	122.39	-1.16866	3.84618e-07	3.36123e-06	CN228_RS08870	1803050	1803385	-	336	protein_coding	hypothetical protein && -	-
CN228_28690	26.537	35.0985	27.1999	37.335	43.2907	49.3677	19.8187	18.5006	20.667	91.7976	132.952	-0.532625	0.00907118	0.048553	52.4662	115.003	-1.1327	1.29586e-06	1.04187e-05	CN228_RS28690	5931397	5932287	-	891	protein_coding	transposase domain-containing protein && PF13817:IS66 C-terminal element	-
CN228_06275	71.0626	75.7767	74.7692	98.716	90.4063	110.937	46.1029	48.1805	42.486	282.288	378.134	-0.421711	0.00256241	0.0172609	149.931	327.152	-1.12494	2.85847e-12	5.2232e-11	CN228_RS06275	1256219	1257316	+	1098	protein_coding	amino acid ABC transporter permease && PF00528:Binding-protein-dependent transport system inner membrane component	BPD_transp_1
CN228_12025	318.684	372.045	402.072	433.286	552.536	447.592	256.822	209.985	192.128	1247.54	1619	-0.376018	0.00399069	0.0250418	647.362	1400.26	-1.11276	2.06385e-15	4.94756e-14	CN228_RS12025	2388333	2389316	+	984	protein_coding	FAD:protein FMN transferase && PF02424:ApbE family	-
CN228_26990	9.8322	11.4533	10.0778	22.5016	20.3797	20.0734	8.35473	10.7124	10.0736	54.6795	108.589	-0.989123	7.86834e-06	0.000114739	43.725	93.9498	-1.10336	9.36182e-06	6.58477e-05	CN228_RS26990	5558980	5560482	+	1503	protein_coding	glycoside hydrolase family 32 protein && PF00251:Glycosyl hydrolases family 32 N-terminal domain|PF08244:Glycosyl hydrolases family 32 C terminal	-
CN228_11010	166.994	187.33	165.34	222.633	210.376	218.704	117.148	87.7632	98.1797	658.261	816.771	-0.311016	0.00666086	0.0376544	330.419	706.628	-1.09688	8.94016e-16	2.23547e-14	hppD	2204681	2205772	+	1092	protein_coding	4-hydroxyphenylpyruvate dioxygenase && PF14696:Hydroxyphenylpyruvate dioxygenase, HPPD, N-terminal|PF00903:Glyoxalase/Bleomycin resistance protein/Dioxygenase superfamily	Glyoxalase
Novel00075	446.895	516.777	485.433	741.46	591.155	677.737	423.142	267.883	258.836	279.046	382.967	-0.456715	0.00144906	0.0108585	157.429	331.377	-1.07339	1.29613e-08	1.42003e-07	-	768895	769060	+	166	-	-	-
CN228_19505	10.7085	16.0382	17.2481	34.1494	26.424	26.562	12.9991	12.6989	15.6736	49.3007	96.5879	-0.971031	8.81136e-05	0.00096027	39.8934	83.5794	-1.06906	5.7137e-05	0.0003452	CN228_RS19505	4023716	4024681	-	966	protein_coding	FecR domain-containing protein && PF16220:Domain of unknown function (DUF4880)|PF04773:FecR protein	-
CN228_07100	226.406	267.727	264.354	329.049	377.644	318.644	214.461	151.331	124.943	974.043	1302.77	-0.419447	0.000465966	0.0041167	542.423	1126.87	-1.05441	1.51303e-10	2.18428e-09	sctW	1434875	1435981	-	1107	protein_coding	type III secretion system gatekeeper subunit SctW && PF07201:HrpJ-like domain	-
CN228_07105	303.011	349.974	376.081	571.408	620.893	623.373	369.786	264.546	241.838	662.607	1156.62	-0.803775	2.211e-11	9.53702e-10	485.513	1000.52	-1.0428	3.41047e-12	6.16716e-11	CN228_RS07105	1436225	1436779	+	555	protein_coding	sigma-70 family RNA polymerase sigma factor && PF04542:Sigma-70 region 2|PF08281:Sigma-70, region 4	Sigma70_r2
CN228_25475	5757.87	6074.98	6132.84	7031.96	8681.85	7020.94	3508.45	4100.42	3629.82	5627.57	7045.73	-0.324221	0.00377891	0.0240064	3029.5	6093.96	-1.00822	1.71409e-17	4.86838e-16	rpsO	5251695	5251964	-	270	protein_coding	30S ribosomal protein S15 && -	-
CN228_07050	72.1231	86.2523	80.0217	103.562	135.566	109.949	75.027	54.9709	42.7222	219.849	318.55	-0.534412	0.000655445	0.00548841	137.108	275.504	-1.00537	3.48315e-07	3.06447e-06	sctT	1426568	1427362	-	795	protein_coding	type III secretion system export apparatus subunit SctT && PF01311:Bacterial export proteins, family 1	-
CN228_21185	45.9351	45.7642	46.4631	109.978	133.979	130.315	62.5932	59.5799	67.7828	78.3838	210.081	-1.42215	1.57465e-14	1.0497e-12	92.7269	181.708	-0.971155	3.31585e-07	2.92713e-06	CN228_RS21185	4372821	4373309	-	489	protein_coding	MarR family transcriptional regulator && PF01047:MarR family	MarR
CN228_24560	43.9815	52.0872	50.4899	90.3416	116.064	133.43	57.2266	60.4688	54.8045	114.25	262.159	-1.1977	7.12809e-11	2.77185e-09	115.732	226.746	-0.969493	3.38894e-07	2.98661e-06	CN228_RS24560	5070732	5071403	-	672	protein_coding	TetR family transcriptional regulator && PF00440:Bacterial regulatory proteins, tetR family|PF08361:MAATS-type transcriptional repressor, C-terminal region	TetR_N
CN228_03695	754.678	994.363	956.071	1209.55	1120.84	1239.02	768.053	516.047	541.675	2937.05	3834.39	-0.384604	0.00134515	0.0101839	1706.15	3317.38	-0.959278	1.24774e-11	2.057e-10	CN228_RS03695	737096	738031	-	936	protein_coding	syringolide biosynthetic protein AvrD1 && PF05655:Pseudomonas avirulence D protein (AvrD)	-
CN228_28410	188.47	175.712	153.948	208.655	226.47	219.614	95.5803	120.077	121.289	1285.71	1607.44	-0.322028	0.00441192	0.0270926	719.49	1390.49	-0.950624	1.16117e-14	2.68508e-13	CN228_RS28410	5867806	5869944	-	2139	protein_coding	EAL domain-containing protein && PF00563:EAL domain|PF00989:PAS fold|PF00072:Response regulator receiver domain|PF00990:Diguanylate cyclase, GGDEF domain	EAL
CN228_28880	57.9832	50.9828	61.2382	394.743	247.933	312.398	186.027	126.64	179.592	331.218	1837.75	-2.47264	7.7556e-56	9.95237e-53	824.037	1590.55	-0.94909	2.4133e-08	2.54785e-07	mdcA	5967938	5969614	-	1677	protein_coding	malonate decarboxylase subunit alpha && PF16957:Malonate decarboxylase, alpha subunit, transporter	-
CN228_06960	130.1	176.81	159.206	201.016	216.144	205.6	136.342	98.4136	89.1015	804.481	1063.59	-0.402574	0.00165417	0.012078	481.146	920.046	-0.934854	3.98244e-10	5.53517e-09	CN228_RS06960	1412809	1414296	+	1488	protein_coding	transglycosylase SLT domain-containing protein && PF01464:Transglycosylase SLT domain|PF06474:MltD lipid attachment motif	-
sRNA00151	242.234	357.893	276.393	440.111	431.274	434.576	258.91	201.555	225.697	197.199	290.777	-0.559166	0.000615827	0.00521624	132.891	251.557	-0.92105	3.95787e-08	4.06362e-07	-	4087666	4087859	-	194	-	-	-
CN228_30020	18.2541	22.9317	18.1598	39.7817	57.1872	76.0616	24.2361	28.8992	39.3969	75.7815	218.717	-1.52759	1.84885e-11	8.18117e-10	101.685	189.161	-0.896756	0.000172257	0.000940661	gbcB	6204406	6205506	-	1101	protein_coding	hybrid-cluster NAD(P)-dependent oxidoreductase && PF00111:2Fe-2S iron-sulfur cluster binding domain|PF00970:Oxidoreductase FAD-binding domain|PF00175:Oxidoreductase NAD-binding domain	FAD_binding_6
CN228_27130	47.9035	53.9594	56.5116	69.3032	85.6491	68.3357	34.801	47.4791	37.8548	240.33	335.23	-0.480082	0.00155336	0.0115056	156.887	289.945	-0.884973	3.63606e-07	3.18826e-06	CN228_RS27130	5590812	5592119	-	1308	protein_coding	MFS transporter && PF07690:Major Facilitator Superfamily	MFS_1
Novel00358	296.298	321.508	290	418.605	478.872	371.94	210.995	264.877	207.688	419.125	579.87	-0.468011	0.000481812	0.00422038	271.63	501.574	-0.883952	7.24067e-09	8.20818e-08	-	5251724	5252121	+	398	-	PF00312:Ribosomal protein S15	-
CN228_17560	24.1713	30.5331	25.728	35.7506	40.2194	34.4419	20.6749	18.7907	20.1654	355.905	483.46	-0.441269	0.00145563	0.0108917	227.106	418.191	-0.881003	7.94479e-10	1.04847e-08	CN228_RS17560	3617351	3621165	-	3815	protein_coding	type VI secretion system protein ImpL && -	-
CN228_32765	258.305	318.309	302.939	416.049	389.915	398.867	296.749	194.536	162.868	615.233	833.796	-0.438467	0.000295918	0.00280249	393.859	721.363	-0.872572	5.87531e-07	4.98448e-06	CN228_RS32765	6733305	6733907	-	603	protein_coding	type III effector && -	-
Novel00072	280.442	350.482	366.625	461.496	470.547	442.173	314.375	237.415	199.953	203.677	277.587	-0.446784	0.003909	0.0246801	132.104	240.136	-0.861064	2.38481e-06	1.84911e-05	-	756800	756975	+	176	-	-	-
CN228_07045	117.675	113.7	146.14	159.654	207.198	175.445	132.62	87.3185	78.0525	473.126	672.285	-0.507221	0.000422727	0.00382018	321.335	581.446	-0.855051	1.67832e-06	1.33094e-05	sctU	1425492	1426571	-	1080	protein_coding	type III secretion system export apparatus subunit SctU && PF01312:FlhB HrpN YscU SpaS Family	-
CN228_31225	23.4801	26.8767	24.7686	50.0102	61.8683	75.6015	28.317	32.3582	42.6681	263.27	650.173	-1.30385	1.27675e-16	1.05702e-14	311.618	562.369	-0.852462	1.32478e-06	1.06185e-05	CN228_RS31225	6444191	6447211	+	3021	protein_coding	sarcosine oxidase subunit alpha && PF08669:Glycine cleavage T-protein C-terminal barrel domain|PF13510:2Fe-2S iron-sulfur cluster binding domain|PF07992:Pyridine nucleotide-disulphide oxidoreductase|PF01571:Aminomethyltransferase folate-binding domain	GCV_T
CN228_03680	101.089	141.374	117.663	155.882	156.195	161.551	116.017	68.8918	77.4924	432.292	562.623	-0.379631	0.00631428	0.0361732	271.141	486.725	-0.844066	8.14212e-07	6.76482e-06	CN228_RS03680	733990	735024	-	1035	protein_coding	sulfotransferase && PF13469:Sulfotransferase family	-
CN228_31760	31.01	39.9591	48.099	58.4283	55.5648	57.8592	33.1564	29.1872	33.0557	148.784	212.42	-0.514498	0.00393725	0.0248279	102.568	183.773	-0.842072	3.47088e-06	2.63645e-05	CN228_RS31760	6554506	6555582	-	1077	protein_coding	FUSC family protein && PF04632:Fusaric acid resistance protein family	-
CN228_21600	105.556	113.689	100.722	122.813	140.121	184.62	89.427	75.3008	84.2076	436.491	604.176	-0.468635	0.00214791	0.0150003	292.249	522.622	-0.838691	2.82178e-07	2.5251e-06	fadA	4467102	4468277	-	1176	protein_coding	acetyl-CoA C-acyltransferase FadA && PF02803:Thiolase, C-terminal domain|PF00108:Thiolase, N-terminal domain	Thiolase_N
CN228_31800	102.387	132.299	112.873	162.401	199.559	165.62	112.981	92.6649	88.2048	523.657	786.629	-0.586586	1.75555e-05	0.00023528	381.097	680.372	-0.83582	4.71014e-09	5.47005e-08	CN228_RS31800	6561192	6562490	+	1299	protein_coding	M20 family metallopeptidase && PF01546:Peptidase family M20/M25/M40|PF07687:Peptidase dimerisation domain	Peptidase_M20
CN228_19510	33.6122	34.3162	33.8579	67.9443	63.3969	54.1816	29.2385	39.0866	35.3041	60.2244	108.582	-0.85056	0.000101679	0.0010695	52.7632	93.9404	-0.83193	0.000624834	0.00300127	CN228_RS19510	4024678	4025187	-	510	protein_coding	sigma-70 family RNA polymerase sigma factor && PF04542:Sigma-70 region 2|PF08281:Sigma-70, region 4	Sigma70_r4_2
CN228_25245	459.343	438.728	402.657	634.124	544.782	599.177	336.82	314.666	342.711	362.159	489.737	-0.435308	0.000877853	0.00710729	238.199	423.733	-0.831456	4.38239e-09	5.10845e-08	CN228_RS25245	5206556	5206795	-	240	protein_coding	BolA family transcriptional regulator && -	-
CN228_25225	65.1671	71.3538	61.3975	83.9664	85.6959	90.2206	52.1467	54.0731	38.8853	309.245	401.784	-0.377082	0.00474048	0.0286606	195.163	347.578	-0.831087	1.75207e-07	1.64092e-06	hisD	5203008	5204354	-	1347	protein_coding	histidinol dehydrogenase && PF00815:Histidinol dehydrogenase	-
CN228_25240	349.017	384.128	346.968	460.488	438.868	426.512	267.807	237.398	241.452	1586.24	1926.41	-0.280209	0.00648653	0.0368719	943.697	1666.61	-0.82053	5.16615e-14	1.11563e-12	murA	5205268	5206533	-	1266	protein_coding	UDP-N-acetylglucosamine 1-carboxyvinyltransferase && PF00275:EPSP synthase (3-phosphoshikimate 1-carboxyvinyltransferase)	EPSP_synthase
CN228_30300	29.2786	41.4804	40.5541	67.1693	49.3578	54.3548	36.2468	23.6065	36.7026	96.4519	146.475	-0.60303	0.003239	0.0211794	71.9948	126.754	-0.818512	0.000384457	0.00194687	CN228_RS30300	6258726	6259472	+	747	protein_coding	energy transducer TonB && PF03544:Gram-negative bacterial TonB protein C-terminal	-
CN228_07385	40.2249	44.6856	42.5526	68.7988	53.0493	60.3332	45.6956	26.7842	30.6756	203.167	287.25	-0.499765	0.0012651	0.00972117	141.503	248.562	-0.81302	4.18868e-05	0.000264053	CN228_RS07385	1493912	1495285	+	1374	protein_coding	multicopper oxidase family protein && PF07731:Multicopper oxidase|PF07732:Multicopper oxidase	-
CN228_21715	194.168	200.865	215.031	241.028	260.977	270.711	129.957	145.152	162.888	656.137	822.173	-0.325522	0.00503515	0.030158	405.309	711.212	-0.811697	5.55772e-10	7.60331e-09	CN228_RS21715	4491442	4492368	-	927	protein_coding	ketoacyl-ACP synthase III && PF08541:3-Oxoacyl-[acyl-carrier-protein (ACP)] synthase III C terminal|PF08545:3-Oxoacyl-[acyl-carrier-protein (ACP)] synthase III	-
CN228_29395	7.71232	4.34707	5.09999	13.7673	19.5763	19.2249	9.90937	9.03517	11.3669	23.6597	71.6931	-1.60024	2.10946e-07	4.66718e-06	35.9455	62.0022	-0.787619	0.00687452	0.0245398	CN228_RS29395	6082463	6083650	+	1188	protein_coding	SfnB family sulfur acquisition oxidoreductase && PF02771:Acyl-CoA dehydrogenase, N-terminal domain|PF08028:Acyl-CoA dehydrogenase, C-terminal domain|PF02770:Acyl-CoA dehydrogenase, middle domain	Acyl-CoA_dh_2
Novel00067	374.279	435.722	406.278	626.967	613.621	633.764	473.094	270.494	348.017	301.934	460.359	-0.608245	3.35649e-06	5.31756e-05	233.207	398.265	-0.772533	1.02587e-05	7.177e-05	-	736761	736974	-	214	-	-	-
CN228_32325	956.547	1098.7	1005.1	1328.04	1426.88	1255.73	727.025	922.713	710.561	915.904	1187.61	-0.374605	0.000924365	0.00743694	608.007	1027.33	-0.756163	8.87911e-09	9.93623e-08	atpE	6663540	6663797	-	258	protein_coding	F0F1 ATP synthase subunit C && -	-
CN228_28370	81.8133	83.1612	78.3691	117.514	106.87	101.753	60.5678	66.1139	65.829	389.58	516.507	-0.406839	0.00128317	0.00980135	265.217	446.871	-0.752827	5.49143e-08	5.51888e-07	dbpA	5860359	5861738	+	1380	protein_coding	ATP-dependent RNA helicase DbpA && PF00270:DEAD/DEAH box helicase|PF00271:Helicase conserved C-terminal domain|PF03880:DbpA RNA binding domain	DEAD
CN228_28360	402.688	461.454	460.571	563.851	544.505	540.648	322.602	337.496	318.769	2531.09	3117	-0.300402	0.00331286	0.0215799	1609.54	2696.61	-0.744424	4.92859e-14	1.0732e-12	aceF	5858397	5860043	+	1647	protein_coding	dihydrolipoyllysine-residue acetyltransferase && PF00198:2-oxoacid dehydrogenases acyltransferase (catalytic domain)|PF02817:e3 binding domain|PF00364:Biotin-requiring enzyme	Biotin_lipoyl
CN228_12450	90.0256	75.8488	61.5164	100.37	119.532	103.711	70.6641	53.6102	68.2012	137.701	193.895	-0.492837	0.00667578	0.0376972	100.296	167.71	-0.742697	0.000124826	0.000705233	CN228_RS12450	2507280	2507801	+	522	protein_coding	DUF3237 domain-containing protein && PF11578:Protein of unknown function (DUF3237)	-
CN228_33520	154.203	140.335	171.227	244.068	271.286	312.614	200.471	145.839	146.781	49.7238	87.4353	-0.81528	0.000694334	0.00578574	45.291	75.6337	-0.739179	0.0052374	0.0194256	CN228_RS33520	37010	37101	-	92	protein_coding	transposase && -	-
CN228_17580	303.052	389.818	318.855	440.427	448.034	452.575	269.427	264.594	272.063	647.732	849.611	-0.390949	0.00176592	0.0127489	444.209	734.987	-0.726555	6.30174e-10	8.48786e-09	tssB	3624009	3624560	+	552	protein_coding	type VI secretion system contractile sheath small subunit && PF05591:Type VI secretion system, VipA, VC_A0107 or Hcp2	-
CN228_28765	300.247	311.498	298.131	436.94	365.251	378.639	260.985	230.821	232.534	1995	2561.13	-0.360414	0.000777795	0.00635736	1366.74	2216.02	-0.697252	1.39609e-09	1.75807e-08	CN228_RS28765	5948473	5950362	+	1890	protein_coding	DEAD/DEAH box helicase && PF00270:DEAD/DEAH box helicase|PF00271:Helicase conserved C-terminal domain	DEAD
CN228_00910	163.968	177.227	200.547	281.09	326.59	296.425	164.648	193.909	204.127	269.65	445.188	-0.723627	2.60692e-07	5.64612e-06	240.973	385.076	-0.676535	4.6917e-06	3.48279e-05	CN228_RS00910	203630	204058	-	429	protein_coding	DUF2628 domain-containing protein && PF10947:Protein of unknown function (DUF2628)	-
CN228_03685	123.87	150.774	154.923	204.072	190.926	170.22	143.586	98.6469	109.744	458.969	597.41	-0.380459	0.00472711	0.0286135	323.632	516.852	-0.67555	1.35522e-05	9.27013e-05	CN228_RS03685	735042	735962	-	921	protein_coding	TauD/TfdA family dioxygenase && PF02668:Taurine catabolism dioxygenase TauD, TfdA family	-
CN228_14345	128.658	126.308	130.875	177.361	169.642	172.982	106.278	111.18	109.256	816.527	1088.53	-0.414925	9.08141e-05	0.000983436	594.931	941.725	-0.662563	3.36563e-09	3.99745e-08	uvrC	2919726	2921549	+	1824	protein_coding	excinuclease ABC subunit UvrC && PF14520:Helix-hairpin-helix domain|PF02151:UvrB/uvrC motif|PF08459:UvrC Helix-hairpin-helix N-terminal|PF01541:GIY-YIG catalytic domain	GIY-YIG
CN228_10125	206.178	195.215	220.698	341.038	265.1	315.879	153.728	181.795	244.681	210.05	307.901	-0.552526	0.000322953	0.00303611	168.521	266.429	-0.662478	0.000350172	0.00178886	CN228_RS10125	2023382	2023672	+	291	protein_coding	hypothetical protein && -	-
Novel00203	394.539	330.213	450.122	591.038	512.385	555.951	368.348	332.718	347.44	289.062	403.72	-0.483099	0.00113206	0.00888514	221.91	349.307	-0.654751	7.52604e-06	5.39521e-05	-	3021765	3021976	+	212	-	-	-
CN228_10040	202.473	230.185	204.745	275.301	324.693	316.968	188.538	190.353	202.252	321.629	457.848	-0.508874	0.000174528	0.00172612	252.365	396.024	-0.650223	5.02473e-06	3.70893e-05	CN228_RS10040	2008590	2009024	+	435	protein_coding	MarR family transcriptional regulator && PF12802:MarR family	-
CN228_16085	28.5659	33.1886	28.5879	47.8899	44.8953	43.3463	25.9816	36.1761	24.2908	137.696	205.287	-0.575507	0.000528257	0.00456489	113.423	177.605	-0.645026	0.000868665	0.00403166	brnQ	3302613	3303926	-	1314	protein_coding	branched-chain amino acid transport system II carrier protein && PF05525:Branched-chain amino acid transport protein	-
CN228_18540	405.897	452.79	472.953	521.496	582.362	593.324	377.19	333.166	372.998	1274.55	1607.14	-0.3345	0.00290962	0.0193209	892.235	1390.19	-0.639937	2.09668e-08	2.23161e-07	CN228_RS18540	3827509	3828333	-	825	protein_coding	mechanosensitive ion channel && PF00924:Mechanosensitive ion channel|PF05552:Conserved TM helix	-
CN228_21860	389.402	320.549	383.563	495.257	464.475	464.742	284.873	313.65	312.701	963.137	1240.82	-0.365816	0.00174179	0.012628	690.452	1073.5	-0.63678	1.5853e-08	1.70821e-07	flgA	4525635	4526393	+	759	protein_coding	flagellar basal body P-ring formation protein FlgA && PF13144:Chaperone for flagella basal body P-ring formation	-
CN228_31215	11.5765	11.9258	11.6236	19.5002	25.6185	34.2596	15.9976	16.5475	18.3178	50.9789	114.001	-1.16041	2.64039e-06	4.27543e-05	63.5188	98.6023	-0.634633	0.0115974	0.0375051	CN228_RS31215	6442632	6443882	+	1251	protein_coding	sarcosine oxidase subunit beta family protein && PF01266:FAD dependent oxidoreductase	DAO
CN228_06940	308.745	405.626	382.207	456.586	536.745	497.014	431.413	293.15	229.92	627.09	843.348	-0.427212	0.00123091	0.00954419	469.862	729.468	-0.634084	0.000387931	0.00196067	CN228_RS06940	1404024	1404516	+	493	protein_coding	CesT family type III secretion system chaperone && -	-
CN228_00160	485.13	607.865	558.449	921.942	857.299	816.703	768.967	468.538	449.508	758.581	1179.76	-0.636988	1.27085e-07	2.9517e-06	667.015	1020.68	-0.613594	0.000334138	0.00171365	CN228_RS00160	39175	39570	-	396	protein_coding	CesT family type III secretion system chaperone && PF05932:Tir chaperone protein (CesT) family	-
CN228_10035	95.6047	110.722	107.664	127.153	145.67	124.303	92.8522	78.1097	89.5261	775.849	970.877	-0.32338	0.00697155	0.0391521	553.886	839.79	-0.600686	2.07169e-06	1.61592e-05	recQ	2006367	2008496	+	2130	protein_coding	DNA helicase RecQ && PF00570:HRDC domain|PF00271:Helicase conserved C-terminal domain|PF09382:RQC domain|PF16124:RecQ zinc-binding|PF00270:DEAD/DEAH box helicase	HRDC
CN228_11030	34.1211	28.4574	33.4957	55.8933	50.7284	46.3065	35.7317	32.4133	32.6035	68.5639	107.933	-0.655933	0.00221896	0.0153297	61.8576	93.3813	-0.594307	0.0099013	0.0330845	CN228_RS11030	2209592	2210206	-	615	protein_coding	TetR/AcrR family transcriptional regulator && PF00440:Bacterial regulatory proteins, tetR family|PF14246:AefR-like transcriptional repressor, C-terminal region	TetR_N
CN228_04915	95.9925	120.157	114.573	175.923	183.018	161.467	130.804	109.762	102.302	179.543	279.525	-0.638355	4.18586e-05	0.000509147	160.205	241.807	-0.593397	0.000362773	0.00184601	rlmH	990094	990561	+	468	protein_coding	23S rRNA (pseudouridine(1915)-N(3))-methyltransferase RlmH && PF02590:Predicted SPOUT methyltransferase	-
CN228_00155	239.343	312.911	284.034	549.894	481.686	472.596	441.973	273.414	286.992	652.831	1161.72	-0.83134	8.91105e-11	3.36327e-09	673.516	1005.14	-0.577574	0.00039911	0.0020036	CN228_RS00155	38492	39164	-	673	protein_coding	type III effector && -	-
CN228_09460	282.087	406.753	369.663	547.407	435.12	571.07	470.893	282.417	284.891	484.953	704.267	-0.538134	0.000438148	0.0039365	409.441	609.393	-0.57359	0.0016977	0.0072485	CN228_RS09460	1895604	1895998	+	395	protein_coding	CesT family type III secretion system chaperone && -	-
CN228_15480	19.3994	17.2624	23.2955	30.8609	28.745	26.9446	19.4438	19.6115	18.8277	216.258	308.711	-0.514774	0.000964787	0.00771379	179.604	267.085	-0.572363	0.000225458	0.00120229	CN228_RS15480	3163367	3166474	-	3108	protein_coding	efflux RND transporter permease subunit && PF00873:AcrB/AcrD/AcrF family	ACR_tran
CN228_20180	1760.09	1592.05	2027.23	2843.57	3691.8	2845.72	1978.54	2311.91	1984.14	2228.57	3844.17	-0.786656	3.14578e-09	9.6723e-08	2236.42	3324.71	-0.571916	7.61169e-06	5.44914e-05	rplT	4159847	4160203	-	357	protein_coding	50S ribosomal protein L20 && PF00453:Ribosomal protein L20	-
CN228_14825	2168.52	2517.68	2628.88	3072.18	3183.53	3262.14	2173.69	1969.87	2266.73	2265.88	2916.74	-0.3643	0.000765221	0.00628461	1708.58	2523.2	-0.562615	6.89918e-08	6.79004e-07	CN228_RS14825	3021750	3022016	-	267	protein_coding	hypothetical protein && -	-
Novel00003	90.9403	108.997	99.3945	202.796	173.198	181.485	163.864	100.501	111.135	221.178	407.529	-0.88144	8.55079e-10	2.79562e-08	238.803	352.607	-0.562325	0.00147796	0.00642048	-	37855	38491	-	637	-	-	-
CN228_25495	355.784	381.961	399.422	583.793	559.006	571.732	390.028	409.217	357.021	1955.22	2916.2	-0.576815	7.96605e-09	2.27165e-07	1710.84	2522.91	-0.56021	6.77197e-08	6.67741e-07	nusA	5256173	5257654	-	1482	protein_coding	transcription termination/antitermination protein NusA && PF13184:NusA-like KH domain|PF14520:Helix-hairpin-helix domain|PF00575:S1 RNA binding domain|PF08529:NusA N-terminal domain	S1
Novel00058	220.311	242.817	216.782	316.633	318.094	273.558	237.607	199.588	176.447	343.874	454.489	-0.402044	0.00252062	0.017069	267.126	393.175	-0.557094	0.000251634	0.00132832	-	580387	580822	-	436	-	PF01479:S4 domain	-
CN228_14500	10.0058	8.96582	15.3836	100.345	93.8006	77.4671	51.6062	69.8814	63.9386	30.6261	239.386	-2.97162	4.66563e-37	2.66097e-34	142.17	207.105	-0.542656	0.00301848	0.0120417	CN228_RS14500	2956052	2956819	-	768	protein_coding	C1 family peptidase && PF00112:Papain family cysteine protease	Peptidase_C1
CN228_32445	568.85	770.601	737.444	1000.45	985.389	934.915	847.08	574.41	572.496	1503.29	2091.71	-0.476512	0.000132841	0.00136103	1242.26	1809.56	-0.542608	0.000184499	0.00100228	CN228_RS32445	6684398	6685021	+	624	protein_coding	glycoside hydrolase family 25 protein && PF01183:Glycosyl hydrolases family 25	-
CN228_24240	300.05	295.631	325.97	516.491	471.369	458.07	349.728	339.41	300.085	914.306	1418.78	-0.634144	8.56017e-09	2.41425e-07	844.434	1227.49	-0.539416	3.60243e-06	2.72722e-05	lepB	4996353	4997207	-	855	protein_coding	signal peptidase I && PF00717:Peptidase S24-like	Peptidase_S24
CN228_00285	290.504	287.519	310.707	361.324	399.974	360.892	310.24	227.716	229.96	482.577	602.787	-0.321036	0.00819939	0.0448694	358.802	521.418	-0.539053	0.000261471	0.00136918	CN228_RS00285	63765	64232	-	468	protein_coding	type III secretion system chaperone && PF05932:Tir chaperone protein (CesT) family	-
CN228_31230	31.2832	25.3819	24.886	65.2523	66.3119	76.1708	35.9555	46.0262	60.7669	59.8955	150.929	-1.33331	1.42946e-10	5.2787e-09	90.1893	130.567	-0.535644	0.0138634	0.0434902	CN228_RS31230	6447248	6447880	+	633	protein_coding	sarcosine oxidase subunit gamma family protein && PF04268:Sarcosine oxidase, gamma subunit family	-
CN228_18965	36.6725	34.3926	28.0322	66.1696	45.9276	59.2988	33.0104	37.4884	47.332	109.323	187.041	-0.774389	6.05672e-05	0.000703374	111.851	161.865	-0.53489	0.00955752	0.0321206	CN228_RS18965	3911934	3912884	+	951	protein_coding	oxidoreductase && PF00111:2Fe-2S iron-sulfur cluster binding domain	Fer2
CN228_21175	30.1509	26.6586	23.621	32.7828	42.0174	40.307	25.7528	25.4072	27.9186	143.605	203.35	-0.501082	0.00434535	0.0268085	121.492	175.878	-0.533955	0.00373683	0.0145628	CN228_RS21175	4369957	4371495	-	1539	protein_coding	DHA2 family efflux MFS transporter permease subunit && PF07690:Major Facilitator Superfamily	MFS_1
CN228_18560	40.1813	44.784	59.1845	81.5167	75.9741	78.939	54.5345	43.6239	65.1105	166.1	269.444	-0.699176	3.44645e-05	0.00042731	161.824	233.112	-0.528467	0.00246029	0.0100685	CN228_RS18560	3830254	3831246	-	993	protein_coding	alpha/beta fold hydrolase && PF00561:alpha/beta hydrolase fold	Abhydrolase_1
CN228_20185	2887.35	2982.35	3068.23	4276.18	5081.85	4037.17	3336.5	3076.63	2835.07	2022.07	2998.07	-0.568194	6.12746e-07	1.21908e-05	1800.49	2593.17	-0.526211	1.23006e-05	8.45137e-05	rpmI	4160233	4160427	-	195	protein_coding	50S ribosomal protein L35 && -	-
CN228_24565	106.919	122.572	105.677	168.811	168.558	209.835	122.016	138.679	119.837	451.37	729.199	-0.691574	2.56698e-07	5.58319e-06	441.086	630.837	-0.515761	0.000185845	0.00100854	CN228_RS24565	5071658	5072818	+	1161	protein_coding	efflux RND transporter periplasmic adaptor subunit && PF16576:Barrel-sandwich domain of CusB or HlyD membrane-fusion|PF00529:HlyD membrane-fusion protein of T1SS	HlyD
CN228_31210	18.6195	19.6762	21.7421	32.0541	37.9966	46.9943	26.2859	28.1245	27.0847	87.3512	168.486	-0.947893	2.34715e-06	3.86151e-05	102.025	145.737	-0.513972	0.0117251	0.037871	CN228_RS31210	6441361	6442614	+	1254	protein_coding	serine hydroxymethyltransferase && PF00464:Serine hydroxymethyltransferase	SHMT
CN228_06955	41.1679	54.8232	48.2484	69.5852	62.9562	73.1254	57.6349	44.0363	42.0107	904.428	1276.04	-0.49641	9.61112e-05	0.00102565	775.502	1104.01	-0.509396	0.00020593	0.00110668	CN228_RS06955	1407181	1412586	-	5406	protein_coding	AvrE-family type 3 secretion system effector && PF11725:Pathogenicity factor	-
CN228_29130	41.2663	40.0586	37.7245	84.3842	81.3394	67.388	52.3215	58.8285	52.502	109.8	212.681	-0.953709	5.4962e-08	1.36951e-06	129.892	183.996	-0.501932	0.00531953	0.0196907	CN228_RS29130	6024653	6025447	-	795	protein_coding	thermonuclease family protein && PF00565:Staphylococcal nuclease homologue	-
CN228_06460	53.101	43.9227	56.7027	74.9483	75.0415	72.6497	53.9537	48.7215	55.5538	308.81	442.312	-0.519222	0.000190687	0.00187869	273.421	382.644	-0.485423	0.000420688	0.00210183	CN228_RS06460	1304908	1306638	-	1731	protein_coding	PAS domain S-box protein && PF00512:His Kinase A (phospho-acceptor) domain|PF02518:Histidine kinase-, DNA gyrase B-, and HSP90-like ATPase|PF13426:PAS domain	HisKA
CN228_02915	925.073	1364.83	1179.24	1769.78	1701.71	1694.98	1294.74	1191.2	1195.25	712.165	1049.51	-0.559178	4.706e-05	0.000563074	650.489	907.967	-0.4811	2.10798e-05	0.000140335	rpmD	577164	577340	+	177	protein_coding	50S ribosomal protein L30 && -	-
Novel00292	507.621	514.81	518.249	727.644	872.645	674.806	600.367	571.342	456.832	1581.89	2311	-0.546843	3.29451e-06	5.26814e-05	1439.04	1998.87	-0.473837	0.000443043	0.0022009	-	4159841	4160725	+	885	-	PF00453:Ribosomal protein L20|PF01632:Ribosomal protein L35|PF00707:Translation initiation factor IF-3, C-terminal domain	-
CN228_02920	1100.01	1279.54	1272.35	1707.25	1639.77	1657.44	1308.04	1132.42	1149.54	1842.87	2498.44	-0.439068	2.9319e-05	0.000372511	1559.07	2161.48	-0.47133	9.4112e-06	6.61061e-05	rplO	577344	577778	+	435	protein_coding	50S ribosomal protein L15 && PF00828:Ribosomal protein L18e/L15	-
Novel00055	167.704	176.075	170.679	318.33	271.318	257.098	215.655	201.873	198.937	1637.7	2666.32	-0.703202	3.01893e-10	1.0687e-08	1688.78	2306.99	-0.450041	8.84523e-05	0.000514757	-	575401	578144	-	2744	-	PF00344:SecY translocase|PF00347:Ribosomal protein L6|PF00861:Ribosomal L18 of archaea, bacteria, mitoch. and chloroplast|PF00333:Ribosomal protein S5, N-terminal domain|PF03719:Ribosomal protein S5, C-terminal domain|PF00828:Ribosomal proteins 50S-L15, 50S-L18e, 60S-L27A|PF00410:Ribosomal protein S8	-
CN228_28285	68.8704	69.553	69.9578	103.412	93.9465	88.3905	69.2973	73.3051	65.4218	231.362	313.827	-0.44005	0.00210742	0.0147577	198.757	271.517	-0.449625	0.00363046	0.0141906	CN228_RS28285	5832549	5833505	-	957	protein_coding	glycosyltransferase && PF13524:Glycosyl transferases group 1	-
CN228_20190	7337.5	8067.16	7823.74	9108.85	10497.4	9590.92	7953.43	6803.76	6529.52	14874.7	18498.9	-0.314566	0.00166125	0.0121125	11731.2	16001.2	-0.447812	5.32713e-05	0.000324393	infC	4160488	4161039	-	552	protein_coding	translation initiation factor IF-3 && PF05198:Translation initiation factor IF-3, N-terminal domain|PF00707:Translation initiation factor IF-3, C-terminal domain	-
CN228_01675	211.604	195.736	204.317	297.347	299.068	257.828	213.256	219.767	190.008	547.161	755.878	-0.466357	0.000108744	0.00113452	479.59	653.904	-0.446853	0.000499183	0.00244035	hisF	333126	333896	+	771	protein_coding	imidazole glycerol phosphate synthase subunit HisF && PF00977:Histidine biosynthesis protein	-
Novel00234	473.828	393.927	413.536	611.628	678.656	569.526	409.54	518.739	428.693	374.649	537.914	-0.521972	0.000106419	0.0011148	341.41	465.299	-0.44604	0.00188927	0.00794315	-	3430394	3430645	-	252	-	PF00246:Zinc carboxypeptidase	-
CN228_25755	117.715	127.983	139.218	193.981	204.372	193.506	152.925	153.152	126.373	364.411	554.307	-0.605348	2.01086e-06	3.39531e-05	352.326	479.507	-0.44387	0.00100492	0.00456717	CN228_RS25755	5303691	5304506	-	816	protein_coding	NAD(P)-dependent oxidoreductase && PF01370:NAD dependent epimerase/dehydratase family	Epimerase
CN228_02910	944.481	1135.6	1105.94	1604.07	1432.24	1524.08	1156.09	1113.32	1074.88	1851.66	2622.08	-0.501893	5.76371e-06	8.753e-05	1672.73	2268.61	-0.439568	2.25434e-05	0.000149129	rpsE	576661	577161	+	501	protein_coding	30S ribosomal protein S5 && PF03719:Ribosomal protein S5, C-terminal domain|PF00333:Ribosomal protein S5, N-terminal domain	-
CN228_15415	80.6737	86.7937	88.4049	152.554	147.874	138.677	115.996	100.298	106.806	471.991	801.274	-0.763635	8.30268e-11	3.15686e-09	512.864	693.202	-0.43485	0.000385968	0.00195263	CN228_RS15415	3141773	3143362	+	1590	protein_coding	ABC-F family ATPase && PF00005:ABC transporter|PF12848:ABC transporter	ABC_tran
CN228_18545	347.783	316.864	358.904	581.145	558.123	649.993	550.006	374.112	402.633	295.728	511.347	-0.790508	3.60498e-09	1.09493e-07	329.819	442.386	-0.423597	0.00756754	0.0266462	CN228_RS18545	3828336	3828584	-	249	protein_coding	crfX protein && -	-
CN228_13335	67.6574	74.8952	65.6977	109.475	97.5766	99.6505	66.1898	81.0833	80.5267	180.451	262.928	-0.542643	0.000381334	0.0034829	169.877	227.485	-0.421541	0.0105804	0.0348195	CN228_RS13335	2690220	2690966	-	747	protein_coding	hypothetical protein && -	-
CN228_04910	249.733	272.82	234.054	344.546	331.254	323.495	247.412	240.708	255.887	339.649	443.836	-0.385526	0.00307849	0.0202848	287.44	383.977	-0.418072	0.00196438	0.00818648	rsfS	989698	990084	+	387	protein_coding	ribosome silencing factor && PF02410:Ribosomal silencing factor during starvation	DUF143
CN228_15485	20.0457	18.8135	21.715	29.8509	27.3498	25.9216	22.3262	20.0855	19.7303	218.662	296.768	-0.441419	0.00276994	0.0184651	193.006	256.755	-0.411683	0.00842949	0.0292513	CN228_RS15485	3166471	3169581	-	3111	protein_coding	MdtB/MuxB family multidrug efflux RND transporter permease subunit && PF00873:AcrB/AcrD/AcrF family	ACR_tran
CN228_07850	349.171	392.951	366.824	569.512	549.871	498.715	431.563	415.513	369.307	567.311	818.941	-0.529492	7.93408e-06	0.00011537	535.566	708.488	-0.403347	0.00124785	0.00551246	fabZ	1602133	1602573	+	441	protein_coding	3-hydroxyacyl-ACP dehydratase FabZ && PF07977:FabA-like domain	-
CN228_04920	38.1916	46.3045	44.8977	69.7418	78.9821	63.7992	57.5371	51.5581	52.4458	284.592	462.476	-0.700265	9.52881e-07	1.77215e-05	305.772	400.036	-0.387607	0.00652848	0.0234648	mrdA	990590	992485	+	1896	protein_coding	penicillin-binding protein 2 && PF00905:Penicillin binding protein transpeptidase domain|PF03717:Penicillin-binding Protein dimerisation domain	-
CN228_28300	58.0136	60.882	69.6412	100.983	102.815	83.5177	75.9841	73.8905	68.7439	247.411	372.935	-0.592551	6.44294e-05	0.000736467	246.855	322.618	-0.385869	0.0102495	0.0339012	CN228_RS28300	5835838	5836968	-	1131	protein_coding	glycosyltransferase && PF00534:Glycosyl transferases group 1	Glycos_transf_1
CN228_02905	1301.79	1525.26	1382.65	2232.71	1852.81	2034.81	1682.56	1483.16	1502.76	1714	2465.3	-0.524346	3.64617e-06	5.70604e-05	1635.92	2133.11	-0.382884	0.000800305	0.00375103	rplR	576307	576657	+	351	protein_coding	50S ribosomal protein L18 && PF00861:Ribosomal L18p/L5e family	-
Novel00258	232.132	227.801	215.828	360.495	407.776	358.205	261.046	302.731	298.563	182.665	301.254	-0.721437	1.36637e-06	2.41017e-05	200.586	260.583	-0.377471	0.0154793	0.0478952	-	3791207	3791439	-	233	-	PF07977:FabA-like domain	-
CN228_24610	60.3953	67.3928	73.6268	120.257	100.508	96.6684	80.1872	84.5815	78.6189	344.212	536.57	-0.64091	4.5793e-06	7.03759e-05	357.922	464.268	-0.375233	0.00688161	0.0245483	CN228_RS24610	5084033	5085505	+	1473	protein_coding	inorganic phosphate transporter && PF01384:Phosphate transporter family	-
CN228_23580	124.201	131.192	140.25	179.28	169.686	175.124	141.984	123.961	136.402	322.236	422.244	-0.390262	0.00278528	0.0185433	281.966	365.303	-0.373932	0.00689367	0.0245578	CN228_RS23580	4868448	4869149	+	702	protein_coding	ABC transporter ATP-binding protein && PF00005:ABC transporter	ABC_tran
CN228_02900	2143.06	2655.23	2382.67	3937.56	3163.35	3667.66	3051.11	2580.79	2705.06	4447.95	6599.1	-0.569108	1.47599e-06	2.56823e-05	4444.5	5710.09	-0.361511	0.00193066	0.0080976	rplF	575763	576296	+	534	protein_coding	50S ribosomal protein L6 && PF00347:Ribosomal protein L6	-
CN228_22635	194.119	215.596	225.709	451.235	381.616	406.902	329.288	310.776	320.807	1269.45	2449.95	-0.948656	3.49764e-17	3.26425e-15	1651.84	2119.8	-0.359922	0.000888373	0.00411128	CN228_RS22635	4671914	4673635	-	1722	protein_coding	DEAD/DEAH box helicase && PF03880:DbpA RNA binding domain|PF00271:Helicase conserved C-terminal domain|PF00270:DEAD/DEAH box helicase	DEAD
CN228_00570	531.416	559.224	595.823	749.414	795.171	770.626	611.618	547.951	663.517	2770.6	3762.72	-0.44161	8.45608e-06	0.000122268	2576.94	3254.94	-0.33712	0.00161545	0.00693702	CN228_RS00570	125324	126739	+	1416	protein_coding	acetyl-CoA carboxylase biotin carboxylase subunit && PF02785:Biotin carboxylase C-terminal domain|PF00289:Carbamoyl-phosphate synthase L chain, N-terminal domain|PF02786:Carbamoyl-phosphate synthase L chain, ATP binding domain	CPSase_L_D2
CN228_33285	371.265	416.462	363.627	563.529	470.367	537.077	428.495	370.76	449.523	813.344	1097.95	-0.432721	0.000270236	0.00258309	759.17	950.001	-0.323924	0.0100414	0.0334458	CN228_RS33285	1657521	1658129	-	609	protein_coding	cold-shock protein && PF00313:'Cold-shock' DNA-binding domain	CSD
CN228_11175	83.8259	103.442	90.8342	149.268	144.851	132.351	111.091	124.774	104.282	616.446	935.324	-0.601219	8.88471e-07	1.68285e-05	648.988	809.171	-0.317858	0.00964222	0.0323222	CN228_RS11175	2240257	2242167	+	1911	protein_coding	ATP-binding cassette domain-containing protein && PF00005:ABC transporter|PF16326:ABC transporter C-terminal domain|PF12848:ABC transporter	ABC_tran
CN228_29120	138.893	137.058	133.07	180.387	203.23	172.639	156.643	145.814	144.771	1160.22	1561	-0.428007	9.39065e-05	0.00100421	1091.66	1350.26	-0.306642	0.00664418	0.0238315	CN228_RS29120	6020444	6022888	+	2445	protein_coding	penicillin-binding protein 1A && PF00912:Transglycosylase|PF17092:Penicillin-binding protein OB-like domain|PF00905:Penicillin binding protein transpeptidase domain	-
CN228_02005	187.287	159.129	152.198	279.499	277.38	255.61	227.356	220.525	207.557	841.726	1356.75	-0.688721	5.44951e-09	1.58934e-07	952.104	1173.73	-0.301781	0.00599801	0.0218436	thiI	399308	400762	+	1455	protein_coding	tRNA 4-thiouridine(8) synthase ThiI && PF02568:Thiamine biosynthesis protein (ThiI)|PF02926:THUMP domain	-
CN228_15265	424.08	403.902	371.113	503.298	520.685	480.439	375.812	405.403	433.441	822.138	1020.45	-0.311607	0.0053754	0.0316059	716.623	882.759	-0.301016	0.00934657	0.0316935	lexA	3115905	3116495	-	591	protein_coding	repressor LexA && PF01726:LexA DNA binding domain|PF00717:Peptidase S24-like	Peptidase_S24
CN228_07855	189.81	193.856	213.656	283.278	290.553	281.966	221.205	245.206	228.039	538.495	763.184	-0.503352	1.54628e-05	0.000209975	538.698	660.214	-0.293245	0.0133084	0.0422538	lpxA	1602570	1603346	+	777	protein_coding	acyl-ACP--UDP-N-acetylglucosamine O-acyltransferase && PF13720:Udp N-acetylglucosamine O-acyltransferase; Domain 2|PF00132:Bacterial transferase hexapeptide (six repeats)	Hexapep
CN228_27975	637.396	714.377	689.238	929.624	992.344	873.652	812.914	782.136	674.688	1058.37	1434.24	-0.438364	6.43088e-05	0.000736467	1012.97	1240.68	-0.292255	0.0131877	0.0419725	rplI	5765311	5765757	-	447	protein_coding	50S ribosomal protein L9 && PF03948:Ribosomal protein L9, C-terminal domain|PF01281:Ribosomal protein L9, N-terminal domain	-
CN228_02780	2025.24	2326.17	2198.58	2923.18	3123.19	2756.62	2632.52	2417.93	2160.38	3806.71	5061.81	-0.41107	7.03985e-05	0.000790713	3606.87	4378.68	-0.279669	0.0112395	0.0365282	rplJ	554375	554875	+	501	protein_coding	50S ribosomal protein L10 && PF00466:Ribosomal protein L10	-
CN228_18385	758.937	819.573	838.954	1106.7	1037.18	1168.85	956.692	849.164	941.335	1447.18	1961.85	-0.439007	3.25379e-05	0.000406367	1415.13	1697.31	-0.262447	0.0160731	0.049417	fabA	3791256	3791771	+	516	protein_coding	3-hydroxyacyl-[acyl-carrier-protein] dehydratase FabA && PF07977:FabA-like domain	-
CN228_27980	573.649	675.845	712.6	923.424	934.958	900.278	829.007	743.194	720.332	2041.83	2840.03	-0.476078	1.65099e-05	0.000221846	2053.04	2456.88	-0.259006	0.0126098	0.0404287	CN228_RS27980	5765777	5766673	-	897	protein_coding	hypothetical protein && -	-
CN228_23480	103.235	121.24	104.203	139.917	151.699	150.815	182.986	172.417	174.856	645.064	859.218	-0.413164	0.000500786	0.00435683	895.7	743.254	0.269217	0.0160752	0.049417	CN228_RS23480	4845129	4846820	-	1692	protein_coding	long-chain fatty acid--CoA ligase && PF13193:AMP-binding enzyme C-terminal domain|PF00501:AMP-binding enzyme	AMP-binding
CN228_26400	831.16	1075.12	1058.95	1392.88	1248.53	1276.19	1584.69	1504.75	1714.89	3498.19	4572.39	-0.386343	0.00114904	0.00899089	4877.51	3956	0.302023	0.00334379	0.0131487	ilvC	5439923	5440939	-	1017	protein_coding	ketol-acid reductoisomerase && PF01450:Acetohydroxy acid isomeroreductase, catalytic domain|PF07991:Acetohydroxy acid isomeroreductase, NADPH-binding domain	-
CN228_32380	2804.5	3336.61	2975.54	5156.16	5605.12	4732.84	6144.87	7084.87	5880.46	1427.62	2400.7	-0.749699	4.75536e-11	1.93724e-09	2575.77	2076.67	0.310872	0.00719397	0.0255232	rpmH	6673978	6674112	-	135	protein_coding	50S ribosomal protein L34 && -	-
CN228_13040	587.063	662.898	600.345	1140.5	1280.81	1207.69	1317	1620.92	1578.9	470.054	912.205	-0.956148	9.29192e-16	7.33776e-14	987.51	789.061	0.323707	0.00827583	0.0288138	infA	2630913	2631131	-	219	protein_coding	translation initiation factor IF-1 && -	-
CN228_29125	541.27	729.814	616.382	943.047	718.766	784.349	1115.08	887.232	1081.87	2778.03	3562.1	-0.358625	0.00727085	0.0406993	3907	3082.39	0.34192	0.00825842	0.0287723	CN228_RS29125	6023214	6024482	-	1269	protein_coding	malate dehydrogenase && PF00390:Malic enzyme, N-terminal domain|PF03949:Malic enzyme, NAD binding domain	malic
CN228_06325	1454.72	1343.98	1381.49	1686.87	1878.72	1890.77	1966.23	2624.99	2360.92	1367.71	1766.12	-0.368818	0.000517499	0.00448703	1957.26	1527.72	0.357548	0.00412443	0.0158514	CN228_RS06325	1269130	1269411	+	282	protein_coding	HU family DNA-binding protein && -	-
CN228_29735	787.445	846.146	852.077	1160.77	1012.69	1015.08	1403.65	1330.16	1335.12	3633.48	4610.56	-0.343621	0.000828077	0.00671488	5118.31	3989.12	0.359577	0.000441886	0.00219724	rho	6146188	6147447	-	1260	protein_coding	transcription termination factor Rho && PF07497:Rho termination factor, RNA-binding domain|PF00006:ATP synthase alpha/beta family, nucleotide-binding domain|PF07498:Rho termination factor, N-terminal domain	ATP-synt_ab
CN228_15550	2934.76	2737.3	2644.55	4069.89	3543.12	3324.06	4502.55	4647.05	5055.98	2605.16	3388.79	-0.379425	0.000594864	0.00506375	3828.88	2932.04	0.384934	0.000562534	0.00272204	CN228_RS15550	3185412	3185681	-	270	protein_coding	hypothetical protein && -	-
CN228_08040	37.8241	54.0084	38.0928	65.7968	64.7847	70.911	86.1319	87.5657	89.8185	202.492	310.813	-0.616796	0.000173866	0.00172289	353.567	268.89	0.394893	0.00411325	0.0158291	rimO	1639836	1641179	-	1344	protein_coding	30S ribosomal protein S12 methylthiotransferase RimO && PF04055:Radical SAM superfamily|PF00919:Uncharacterized protein family UPF0004	Radical_SAM
CN228_13630	47.5	79.6962	75.7348	103.405	97.9156	102.38	132.361	130.065	140.462	118.626	175.671	-0.566103	0.00406096	0.0252666	202.707	151.981	0.415088	0.0110842	0.036091	CN228_RS13630	2776094	2776597	-	504	protein_coding	GNAT family N-acetyltransferase && PF00583:Acetyltransferase (GNAT) family	Acetyltransf_1
CN228_21645	72.247	59.9315	63.9539	94.8683	107.144	99.6278	123.828	137.154	140.04	102.41	155.799	-0.605574	0.00103017	0.00816026	180.152	134.766	0.41875	0.0153044	0.0474662	fliJ	4476978	4477427	-	450	protein_coding	flagella biosynthesis chaperone FliJ && PF02050:Flagellar FliJ protein	-
CN228_25030	564.538	604.957	575.319	864.77	739.21	783.444	1089.03	1097.09	988.917	1846.01	2498.71	-0.43678	3.23703e-05	0.00040526	2890.95	2161.97	0.419244	0.000105158	0.000599953	CN228_RS25030	5165134	5166045	-	912	protein_coding	UDP-3-O-acyl-N-acetylglucosamine deacetylase && PF03331:UDP-3-O-acyl N-acetylglycosamine deacetylase	-
CN228_11260	43.1506	33.056	29.3081	57.2955	56.8732	48.3582	73.1673	78.558	64.7821	139.193	212.078	-0.607296	0.000789306	0.00644119	245.781	183.469	0.422486	0.00901141	0.0308204	flhB	2252621	2253757	+	1137	protein_coding	flagellar biosynthesis protein FlhB && PF01312:FlhB HrpN YscU SpaS Family	-
CN228_22370	259.319	238.539	285.529	364.306	347.73	364.071	479.614	506.726	449.971	237.257	322.346	-0.442963	0.00199299	0.0141887	374.272	278.874	0.424858	0.00191457	0.0080366	CN228_RS22370	4628550	4628810	+	261	protein_coding	hypothetical protein && -	-
CN228_10905	125.159	138.086	118.497	177.737	182.326	182.223	229.574	256.87	241.488	260.371	365.971	-0.490512	0.000351562	0.00325735	427.315	316.594	0.432867	0.00101583	0.00460827	CN228_RS10905	2184484	2185071	+	588	protein_coding	CvpA family protein && PF02674:Colicin V production protein	-
CN228_27005	64.119	56.5635	57.8055	92.4042	84.4341	77.6912	130.493	105.93	112.427	261.558	368.922	-0.496495	0.000448646	0.00399809	439.862	319.183	0.46248	0.00113576	0.00509484	CN228_RS27005	5561176	5562438	-	1263	protein_coding	MFS transporter && PF07690:Major Facilitator Superfamily	MFS_1
CN228_15645	55.7025	49.6336	42.1814	84.9963	80.5777	85.2639	111.487	108.912	123.741	121.677	204.686	-0.749758	1.45584e-05	0.000198429	244.257	177.083	0.463365	0.00298186	0.011932	CN228_RS15645	3207498	3208208	+	711	protein_coding	histidine phosphatase family protein && PF00300:Histidine phosphatase superfamily (branch 1)	-
CN228_00665	77.8984	89.6304	87.3592	130.655	137.631	121.748	190.122	188.406	169.71	381.437	577.466	-0.598168	2.61462e-06	4.2471e-05	706.086	499.539	0.499525	4.41409e-05	0.000276264	CN228_RS00665	145854	147143	+	1290	protein_coding	MFS transporter && PF07690:Major Facilitator Superfamily	MFS_1
CN228_04180	18.1845	24.1323	17.2232	31.0893	38.8759	30.9635	44.62	47.4708	50.9915	88.6565	148.749	-0.744448	0.000252406	0.00243992	183.401	128.653	0.511378	0.00432919	0.0165677	CN228_RS04180	824538	825821	-	1284	protein_coding	MFS transporter && PF05977:Transmembrane secretion effector	-
CN228_04745	369.282	402.809	414.619	567.276	581.635	636.134	865.384	869.095	800.348	623.673	928.115	-0.573533	8.0681e-07	1.54528e-05	1146.41	802.897	0.51403	4.74766e-06	3.51933e-05	aroQ	949367	949819	-	453	protein_coding	type II 3-dehydroquinate dehydratase && PF01220:Dehydroquinase class II	-
CN228_12415	23.5503	30.2909	32.5871	78.4147	76.6483	95.2991	151.128	96.2192	108.415	151.001	432.765	-1.51925	1.14127e-20	1.62727e-18	534.894	374.396	0.514694	0.0021763	0.00899077	CN228_RS12415	2498336	2499841	-	1506	protein_coding	catalase KatB && PF06628:Catalase-related immune-responsive|PF00199:Catalase	Catalase
CN228_02755	486.112	388.834	386.646	601.843	682.921	638.133	769.332	988.638	979.943	111.25	167.739	-0.592328	0.00117656	0.00919219	207.726	145.093	0.517737	0.00284717	0.011428	CN228_RS02755	551894	551969	+	76	protein_coding	tRNA-Trp && -	-
CN228_21650	151.584	135.325	144.002	172.773	203.27	189.844	263.629	277.287	270.095	679.475	882.723	-0.377581	0.0015001	0.0111918	1100.33	763.525	0.527317	3.80749e-06	2.85071e-05	fliI	4477434	4478792	-	1359	protein_coding	flagellar protein export ATPase FliI && PF00006:ATP synthase alpha/beta family, nucleotide-binding domain	ATP-synt_ab
CN228_15700	76.0144	76.9453	75.863	104.365	97.1786	93.5114	147.403	155.026	120.823	313.784	400.246	-0.351206	0.00734784	0.0410408	499.513	346.276	0.529157	0.000156852	0.000869258	CN228_RS15700	3218667	3219848	-	1182	protein_coding	hybrid sensor histidine kinase/response regulator && PF00512:His Kinase A (phospho-acceptor) domain|PF00072:Response regulator receiver domain|PF02518:Histidine kinase-, DNA gyrase B-, and HSP90-like ATPase	HATPase_c
CN228_15710	60.7651	50.261	55.6494	85.6594	78.3226	80.9536	116.005	130.581	115.494	158.979	231.065	-0.540165	0.000740928	0.00612429	297.147	199.912	0.572128	0.000131132	0.000737669	CN228_RS15710	3220453	3221274	-	822	protein_coding	chemotaxis protein CheR && PF03705:CheR methyltransferase, all-alpha domain|PF01739:CheR methyltransferase, SAM binding domain	CheR
CN228_17095	53.419	68.4325	62.3831	99.3859	96.2199	109.862	141.849	142.549	170.351	144.248	236.653	-0.713658	1.63171e-05	0.000219832	306.41	204.736	0.581045	0.000150289	0.000836434	CN228_RS17095	3529715	3530389	-	675	protein_coding	response regulator transcription factor && PF00072:Response regulator receiver domain|PF00486:Transcriptional regulatory protein, C terminal	Response_reg
CN228_21085	4314.35	3778.22	3950.01	5321.04	5609.74	5361.01	7883.9	7831.28	8880.32	1075.91	1439.8	-0.420391	9.70037e-05	0.00102736	1890.55	1245.51	0.601928	1.54787e-08	1.67132e-07	CN228_RS21085	4353407	4353483	-	77	protein_coding	tRNA-Arg && -	-
CN228_19985	158.901	173.532	175.086	224.304	244.735	238.761	343.887	350.373	379.507	219.029	302.211	-0.464328	0.00125155	0.00966049	398.753	261.421	0.608929	8.54545e-06	6.08427e-05	CN228_RS19985	4123232	4123603	+	372	protein_coding	PH domain-containing protein && PF08000:Bacterial PH domain	-
CN228_20255	76.0441	104.302	71.6325	186.541	123.196	159.193	245.257	240.392	232.31	280.511	516.557	-0.880165	4.46853e-07	9.4004e-06	688.104	447.049	0.622039	3.03161e-05	0.000195595	CN228_RS20255	4172558	4173517	-	960	protein_coding	sugar ABC transporter substrate-binding protein && PF13407:Periplasmic binding protein domain	-
CN228_04015	244.965	298.538	253.814	412.073	341.108	381.035	668.16	538.761	530.863	205.307	288.96	-0.492616	0.00139386	0.0105061	385.161	250.025	0.623375	4.0528e-05	0.000256416	CN228_RS04015	790154	790375	+	222	protein_coding	MbtH family NRPS accessory protein && -	-
CN228_15820	62.706	72.0217	66.3502	96.7139	81.1818	89.3471	144.62	134.269	131.725	510.124	670.728	-0.394798	0.00158214	0.0116683	896.53	580.346	0.627395	2.09696e-07	1.92935e-06	CN228_RS15820	3249806	3251992	+	2187	protein_coding	PD-(D/E)XK nuclease family protein && PF12705:PD-(D/E)XK nuclease superfamily	-
CN228_04020	135.168	177.445	161.419	225.863	186.641	196.848	354.35	281.629	301.065	3582.77	4556.48	-0.346826	0.00477139	0.0287798	6095.6	3942.54	0.628613	1.63087e-07	1.54122e-06	CN228_RS04020	790375	796890	+	6516	protein_coding	non-ribosomal peptide synthetase && PF13745:HxxPF-repeated domain|PF00668:Condensation domain|PF13193:AMP-binding enzyme C-terminal domain|PF00501:AMP-binding enzyme|PF00550:Phosphopantetheine attachment site	AMP-binding
CN228_27285	8563.34	7795.55	8478.31	8750.44	11277.5	11438.2	15113	15677	19108.9	2190.21	2745.16	-0.32582	0.00800562	0.0439496	3785.5	2374.3	0.672936	3.53017e-07	3.10062e-06	CN228_RS27285	5615737	5615812	-	76	protein_coding	tRNA-Asn && -	-
CN228_13370	13.319	10.2613	14.5186	70.9886	66.5426	69.1804	108.629	111.879	107.717	61.8172	331.658	-2.42645	9.81086e-41	7.19417e-38	458.098	286.936	0.67498	2.3841e-07	2.1744e-06	CN228_RS13370	2699513	2700910	-	1398	protein_coding	HAMP domain-containing histidine kinase && PF02518:Histidine kinase-, DNA gyrase B-, and HSP90-like ATPase|PF00672:HAMP domain	HATPase_c
CN228_02670	218.93	205.984	181.246	266.156	283.618	264.293	412.535	363.691	523.459	246.823	327.952	-0.409526	0.00418221	0.0258954	455.338	283.694	0.68176	8.79701e-06	6.24635e-05	erpA	538914	539264	+	351	protein_coding	iron-sulfur cluster insertion protein ErpA && PF01521:Iron-sulphur cluster biosynthesis	-
CN228_07925	96.0245	90.7931	91.3931	147.379	119.072	131.465	230.976	205.424	199.424	152.999	216.446	-0.500903	0.00224552	0.0154508	300.887	187.286	0.683903	1.21705e-05	8.39088e-05	ispF	1619746	1620219	+	474	protein_coding	2-C-methyl-D-erythritol 2%2C4-cyclodiphosphate synthase && PF02542:YgbB family	-
Novel00188	22.7694	16.9023	16.9317	753.75	563.808	537.524	1105.51	852.402	1007.56	43.4798	1409.14	-5.01879	1.60383e-149	4.11623e-146	1959.77	1219.4	0.684354	2.06524e-06	1.61329e-05	-	2802600	2803261	-	662	-	PF00375:Sodium:dicarboxylate symporter family	-
CN228_15650	394.074	453.817	375.34	659.906	675.153	726.194	1215.49	1191.04	931.654	451.19	752.332	-0.737051	3.23862e-09	9.89514e-08	1059.91	650.831	0.70398	6.69245e-08	6.63657e-07	CN228_RS15650	3208263	3208580	+	318	protein_coding	SCP2 sterol-binding domain-containing protein && PF02036:SCP-2 sterol transfer family	-
CN228_05390	116.794	133.767	119.927	158.801	163.277	159.921	251.009	270.007	261.462	604.675	778.358	-0.363968	0.00165007	0.0120653	1099.11	673.34	0.706995	9.5322e-11	1.40721e-09	CN228_RS05390	1084907	1086313	+	1407	protein_coding	TolC family outer membrane protein && PF02321:Outer membrane efflux protein	OEP
CN228_25775	118.659	119.427	110.431	151.579	154.15	141.446	254.52	238.256	235.848	492.452	625.104	-0.343923	0.00386057	0.0244043	885.995	540.768	0.712329	6.81343e-10	9.10665e-09	CN228_RS25775	5309872	5311089	-	1218	protein_coding	ABC transporter ATP-binding protein && PF14524:Wzt C-terminal domain|PF00005:ABC transporter	ABC_tran
CN228_05385	95.1676	96.7197	87.928	134.939	157.351	135.974	223.938	239.63	236.926	429.454	650.331	-0.598308	2.01866e-06	3.3973e-05	925.198	562.515	0.717962	1.71445e-09	2.11314e-08	CN228_RS05385	1083588	1084910	+	1323	protein_coding	HlyD family type I secretion periplasmic adaptor subunit && PF13437:HlyD family secretion protein	-
CN228_24900	85.3562	89.8276	96.8915	130.563	116.356	114.917	178.465	183.139	231.387	233.908	307.699	-0.396073	0.00618826	0.0356074	438.608	266.22	0.719476	1.3093e-06	1.05106e-05	CN228_RS24900	5138272	5139012	+	741	protein_coding	phosphatase PAP2 family protein && PF01569:PAP2 superfamily	-
CN228_20805	27.7323	24.8384	24.8131	50.8726	56.3118	53.2066	102.12	90.6207	75.7319	173.192	355.116	-1.03588	1.69881e-12	8.89796e-11	517.08	307.181	0.751869	1.87398e-07	1.7426e-06	CN228_RS20805	4286256	4288184	-	1929	protein_coding	methyl-accepting chemotaxis protein && PF16591:Helical bimodular sensor domain|PF00015:Methyl-accepting chemotaxis protein (MCP) signalling domain|PF00672:HAMP domain	HAMP
Novel00317	662.085	574.783	573.775	756.006	671.474	866.559	1325	1253.77	1332.81	1863.41	2335.39	-0.325741	0.00742455	0.0414241	3463.68	2020.58	0.777506	1.85846e-11	2.99762e-10	-	4490285	4491171	+	887	-	PF00700:Bacterial flagellin C-terminal helical region|PF00669:Bacterial flagellin N-terminal helical region	-
CN228_13750	33.5962	18.2897	18.8465	175.866	126.778	113.479	210.974	234.367	271.233	106.88	621.646	-2.5403	1.25592e-13	7.86175e-12	931.321	537.965	0.791375	7.5124e-07	6.29163e-06	dctA	2802123	2803424	+	1302	protein_coding	C4-dicarboxylate transporter DctA && PF00375:Sodium:dicarboxylate symporter family	SDF
CN228_10605	4592.96	4636.5	4705.15	5675.26	6050.51	5853.46	8891.34	11384	10427	3831.49	4781.87	-0.319666	0.000625981	0.00529351	7264.38	4136.54	0.812437	5.12402e-13	1.01432e-11	acpP	2121606	2121842	+	237	protein_coding	acyl carrier protein && -	-
CN228_23350	62.3281	67.3352	70.0676	94.29	131.197	120.842	202.879	229.488	180.942	68.126	116.885	-0.778443	0.000338927	0.00315165	180.032	101.086	0.834066	1.73888e-05	0.000117408	CN228_RS23350	4813620	4813913	-	294	protein_coding	YcgL domain-containing protein && -	-
CN228_19500	9.22459	10.8649	10.2114	15.343	13.8091	14.7847	26.7813	23.9294	28.6087	84.4647	121.169	-0.520375	0.00874166	0.0471333	190.27	104.834	0.859061	1.64144e-06	1.30367e-05	CN228_RS19500	4021244	4023646	-	2403	protein_coding	TonB-dependent receptor && PF07660:Secretin and TonB N terminus short domain|PF00593:TonB dependent receptor|PF07715:TonB-dependent Receptor Plug Domain	TonB_dep_Rec
CN228_04010	178.493	214.448	183.189	286.344	270.271	259.851	568.458	460.32	486.876	852.032	1194.7	-0.487415	2.70172e-05	0.000346698	1929.24	1033.59	0.900317	1.24298e-14	2.84905e-13	CN228_RS04010	788798	790072	+	1275	protein_coding	MFS transporter && PF07690:Major Facilitator Superfamily	MFS_1
Novel00204	653.101	465.283	489.014	703.933	782.87	658.976	1262.48	1549.19	1177.05	498.018	657.568	-0.401053	0.00615487	0.0355777	1063.34	568.799	0.902984	1.91181e-11	3.07381e-10	-	3046043	3046309	+	267	-	-	-
CN228_14935	8904.04	7978.96	7956.51	9586.14	12101	10338.7	19670.2	21538.1	19110.4	5014.6	6396.4	-0.351106	0.00216367	0.0150365	10478.5	5532.26	0.921524	4.44365e-16	1.13281e-14	CN228_RS14935	3046072	3046245	-	174	protein_coding	hypothetical protein && -	-
CN228_25780	110.415	132.085	123.081	175.742	184.797	182.302	355.391	333.683	341.263	337.139	495.323	-0.554681	2.01773e-05	0.000267623	817.747	428.483	0.932445	1.35769e-15	3.31557e-14	CN228_RS25780	5311086	5311880	-	795	protein_coding	ABC transporter permease && PF01061:ABC-2 type transporter	ABC2_membrane
CN228_17100	20.7185	30.3735	31.204	74.9545	53.9644	56.4738	116.769	97.0713	140.5	66.729	148.697	-1.1565	1.75215e-07	3.92741e-06	247.225	128.68	0.940517	7.83639e-07	6.53157e-06	CN228_RS17100	3530502	3531200	-	699	protein_coding	histidine phosphatase family protein && PF00300:Histidine phosphatase superfamily (branch 1)	-
CN228_03015	59.3202	60.3746	57.3201	85.2962	83.2547	88.0052	164.459	162.356	163.538	232.259	333.027	-0.519715	0.000178317	0.0017602	553.66	288.109	0.942375	1.02459e-13	2.15041e-12	CN228_RS03015	594668	595798	+	1131	protein_coding	ROK family transcriptional regulator && PF00480:ROK family	ROK
CN228_11315	174.737	155.084	153.517	186.681	217.504	220.365	402.133	447.673	380.175	497.976	636.594	-0.354168	0.00547047	0.0320547	1090.48	550.641	0.986145	1.78178e-15	4.33098e-14	motD	2264972	2265859	+	888	protein_coding	flagellar motor protein MotD && PF00691:OmpA family|PF13677:Membrane MotB of proton-channel complex MotA/MotB	-
CN228_29555	51.751	61.7723	54.0261	97.4379	94.5392	92.5257	198.496	173.527	190.804	299.683	503.492	-0.748031	1.32275e-08	3.61154e-07	866.401	435.583	0.991894	9.86359e-17	2.67084e-15	CN228_RS29555	6114569	6116110	-	1542	protein_coding	acyl--CoA ligase && PF00501:AMP-binding enzyme|PF13193:AMP-binding enzyme C-terminal domain	AMP-binding
CN228_05380	96.9925	94.4832	101.675	153.159	151.328	137.667	283.22	315.389	300.977	592.845	884.478	-0.577408	4.93245e-07	1.0168e-05	1565.37	765.169	1.03266	9.94381e-21	3.60878e-19	CN228_RS05380	1081832	1083574	+	1743	protein_coding	type I secretion system permease/ATPase && PF00005:ABC transporter|PF00664:ABC transporter transmembrane region	ABC_tran
CN228_15410	6.84157	2.32447	4.55811	12.1922	12.1457	9.13777	19.0755	17.7477	31.7325	13.7689	33.1924	-1.27383	0.00218236	0.0151175	59.1128	28.7146	1.03856	0.00109867	0.00495397	CN228_RS15410	3140538	3141401	+	864	protein_coding	hypothetical protein && -	-
CN228_00465	23.9391	25.324	29.4131	41.4524	43.4409	40.6991	80.6827	87.5772	93.4845	175.819	277.625	-0.659698	1.85336e-05	0.000247742	503.25	240.163	1.06706	3.06941e-15	7.25826e-14	cadA	104301	106226	+	1926	protein_coding	cadmium-translocating P-type ATPase && PF00122:E1-E2 ATPase|PF00702:haloacid dehalogenase-like hydrolase	E1-E2_ATPase
CN228_29560	134.975	154.196	129.45	321.583	281.952	300.184	664.967	607.392	620.12	330.673	706.287	-1.09433	1.86527e-17	1.8065e-15	1286.63	611.087	1.07405	4.23186e-21	1.57969e-19	CN228_RS29560	6116146	6116826	-	681	protein_coding	class I SAM-dependent methyltransferase && PF13489:Methyltransferase domain	-
CN228_03995	295.556	368.093	349.07	503.237	439.029	457.433	1116.07	930.795	974.933	979.742	1339.67	-0.451368	0.000165885	0.00165982	2515.98	1159.1	1.11805	1.97543e-22	8.0028e-21	CN228_RS03995	781006	781839	-	834	protein_coding	SDR family oxidoreductase && PF07993:Male sterility protein	NAD_binding_4
CN228_31575	24.3923	23.6785	20.3059	34.7242	29.8232	29.8858	75.6218	65.6849	69.6012	189.338	258.68	-0.449894	0.00403361	0.0251574	502.591	223.817	1.16675	9.45969e-17	2.57481e-15	CN228_RS31575	6519224	6521610	+	2387	protein_coding	penicillin acylase family protein && -	-
CN228_13755	1735.16	1825.44	1668.69	31695.8	32876	25623.6	66587.3	70360.6	64876.4	1455.91	24843.3	-4.09278	4.74713e-273	2.4367e-269	48358.6	21490.9	1.17005	6.29877e-25	3.10541e-23	CN228_RS13755	2803507	2803746	-	240	protein_coding	hypothetical protein && -	-
CN228_23070	83.7408	49.4116	79.1008	1675.6	1641.83	1837.48	3435.78	3788.77	4467.18	44.3504	1064.97	-4.59021	9.59059e-145	1.64095e-141	2100.75	921.325	1.18897	4.15318e-22	1.65683e-20	CN228_RS23070	4752500	4752679	+	180	protein_coding	hypothetical protein && -	-
CN228_04005	225.009	259.813	229.746	337.082	310.164	320.466	796.602	673.918	724.238	3976.13	5327.56	-0.42206	3.32589e-05	0.000413361	10510.5	4609.24	1.18922	1.23775e-30	9.24071e-29	CN228_RS04005	783499	788295	-	4797	protein_coding	amino acid adenylation domain-containing protein && PF07993:Male sterility protein|PF00668:Condensation domain|PF08242:Methyltransferase domain|PF00550:Phosphopantetheine attachment site|PF00501:AMP-binding enzyme|PF13745:HxxPF-repeated domain	AMP-binding
CN228_04495	9.20416	7.94204	11.88	43.9639	37.1287	40.9777	99.1212	78.9249	102.42	58.4158	242.915	-2.05919	2.06968e-25	4.82894e-23	485.462	210.18	1.20701	1.30745e-15	3.20785e-14	CN228_RS04495	894421	896154	+	1734	protein_coding	ABC transporter ATP-binding protein/permease && PF00005:ABC transporter|PF06472:ABC transporter transmembrane region 2	ABC_tran
CN228_03990	290.489	368.06	335.83	449.349	398.685	442.552	1081.93	953.627	1014.83	1211.1	1555.2	-0.360696	0.00238597	0.0162861	3197.52	1345.56	1.24868	2.06715e-31	1.61238e-29	CN228_RS03990	779880	780929	-	1050	protein_coding	LLM class flavin-dependent oxidoreductase && PF00296:Luciferase-like monooxygenase	-
CN228_11085	55.1036	50.857	59.6893	64.8004	80.3183	76.8635	170.71	187.343	166.746	272.175	360.807	-0.406999	0.00533567	0.0314805	741.911	312.071	1.24983	4.50663e-21	1.67033e-19	CN228_RS11085	2218841	2220256	-	1416	protein_coding	polysaccharide biosynthesis C-terminal domain-containing protein && PF03023:MviN-like protein	-
CN228_11095	51.3466	46.3994	50.4899	59.5146	64.6953	71.0888	134.961	165.143	173.971	243.55	317.42	-0.382373	0.00837249	0.0454772	670.123	274.581	1.28716	1.54332e-19	5.17144e-18	CN228_RS11095	2221090	2222505	-	1416	protein_coding	O-antigen ligase family protein && PF13425:O-antigen ligase like membrane protein	-
CN228_23355	82.6201	93.6114	80.4098	107.072	120.8	107.913	274.411	275.511	277.496	337.583	437.049	-0.371928	0.005507	0.032232	936.718	378.046	1.30914	2.47306e-28	1.57613e-26	rnd	4813910	4815043	-	1134	protein_coding	ribonuclease D && PF01612:3'-5' exonuclease|PF00570:HRDC domain	3_5_exonuc
CN228_07770	44.7812	36.0185	36.7199	121.206	106.817	129.387	285.39	263.864	439.322	31.499	94.7545	-1.58938	8.63801e-10	2.80626e-08	227.912	81.9822	1.47353	4.12876e-12	7.33909e-11	CN228_RS07770	1583940	1584170	+	231	protein_coding	hypothetical protein && -	-
sRNA00034	159.798	201.795	175.386	307.719	301.259	280.616	933.15	761.196	767.508	130.174	213.381	-0.712249	2.43147e-05	0.00031517	513.683	184.599	1.47648	4.67839e-24	2.18297e-22	-	779298	779506	-	209	-	-	-
CN228_10330	31.2138	8.52197	12.9974	146.383	117.004	131.212	424.788	399.797	409.207	18.5528	137.207	-2.89021	5.5921e-21	8.20122e-19	373.213	118.724	1.65196	6.69211e-26	3.56142e-24	CN228_RS10330	2061958	2062260	-	303	protein_coding	hypothetical protein && -	-
CN228_26000	22.7834	21.9641	22.8694	28.5908	28.9498	35.8266	109.525	91.3028	104.205	147.566	201.582	-0.450077	0.00785439	0.0433978	572.783	174.388	1.71563	8.89808e-31	6.73933e-29	CN228_RS26000	5357165	5359045	-	1881	protein_coding	methyl-accepting chemotaxis protein && PF00672:HAMP domain|PF00015:Methyl-accepting chemotaxis protein (MCP) signalling domain|PF02743:Cache domain	Cache_1
CN228_15405	55.6844	35.3435	19.7569	313.371	351.439	255.404	927	1205.61	1322.51	17.7357	145.746	-3.03548	7.05134e-25	1.57368e-22	475.961	126.069	1.91635	3.06576e-28	1.90734e-26	CN228_RS15405	3139952	3140089	+	138	protein_coding	hypothetical protein && -	-
sRNA00124	105.727	95.6354	103.443	198.331	177.549	181.1	788.013	679.432	785.145	43.5008	78.6224	-0.854763	0.000545624	0.00469914	276.59	68.0236	2.02294	2.37483e-29	1.63301e-27	-	2879257	2879379	+	123	-	-	-
Novel00428	154.755	123.136	111.815	311.716	295.79	240.82	1288.39	1217.5	1155.61	105.35	226.834	-1.10634	2.40197e-09	7.56398e-08	851.738	196.243	2.11766	2.05848e-53	3.4702e-51	-	6707400	6707632	+	233	-	-	-
CN228_28275	34.4313	36.3512	29.6242	61.2885	60.534	57.7838	357.041	348.796	304.47	136.965	242.411	-0.822688	3.9393e-07	8.32117e-06	1186.23	209.712	2.50006	1.7177e-85	6.41193e-83	CN228_RS28275	5830579	5831754	-	1176	protein_coding	hypothetical protein && PF13425:O-antigen ligase like membrane protein	-
CN228_16340	34.1937	37.1368	36.436	74.622	68.549	66.5348	452.644	457.999	424.207	109.143	210.101	-0.944913	3.07124e-08	7.96196e-07	1163.42	181.773	2.67809	2.82043e-100	1.84245e-97	CN228_RS16340	3351714	3352586	+	873	protein_coding	LysR family transcriptional regulator && PF00126:Bacterial regulatory helix-turn-helix protein, lysR family|PF03466:LysR substrate binding domain	LysR_substrate
CN228_00490	30.1834	26.2529	27.4724	58.885	49.8185	50.4497	423.188	375.833	402.186	119.167	223.552	-0.908248	9.71031e-08	2.34005e-06	1467.79	193.427	2.92341	7.46705e-117	6.5038e-114	CN228_RS00490	109731	110954	+	1224	protein_coding	N-acetylmuramoyl-L-alanine amidase && PF11741:AMIN domain|PF01520:N-acetylmuramoyl-L-alanine amidase	-
CN228_05735	51.9813	66.9959	54.8999	91.4159	71.9577	82.0934	705.081	590.171	718.969	339.407	474.082	-0.48172	0.000978681	0.00778848	3383.99	410.223	3.04397	8.99431e-127	1.17511e-123	CN228_RS05735	1142784	1144466	+	1683	protein_coding	fatty acid--CoA ligase && PF13193:AMP-binding enzyme C-terminal domain|PF00501:AMP-binding enzyme	AMP-binding
CN228_04555	25.8112	27.7025	25.897	34.7794	41.688	61.3873	417.269	349.871	378.756	149.79	257.325	-0.780136	7.54543e-05	0.000841972	1860.09	222.584	3.06326	3.01585e-76	1.05072e-73	CN228_RS04555	906641	908266	-	1626	protein_coding	methyl-accepting chemotaxis protein && PF00672:HAMP domain|PF00015:Methyl-accepting chemotaxis protein (MCP) signalling domain|PF12729:Four helix bundle sensory module for signal transduction	HAMP
Novel00308	32.1893	56.8131	20.9958	71.3617	67.3943	117.253	711.002	649.037	834.62	12.8749	29.6809	-1.19775	0.00678396	0.038224	221.261	25.6786	3.107	8.23352e-38	8.43694e-36	-	4318262	4318362	+	101	-	-	-
CN228_00495	19.2593	12.9431	18.9812	55.5815	60.4198	57.9478	561.571	481.349	502.535	23.7043	79.6616	-1.75179	1.05865e-09	3.41766e-08	615.607	68.9098	3.15941	3.58051e-87	1.43937e-84	CN228_RS00495	110960	111358	-	399	protein_coding	hypothetical protein && -	-
Novel00184	0.809742	3.14418	1.65994	90.3789	69.1561	70.2983	745.044	681.627	659.216	2.3743	96.262	-5.33002	3.83028e-19	5.04124e-17	760.101	83.2983	3.18916	4.85385e-94	2.30602e-91	-	2701164	2701528	+	365	-	PF00072:Response regulator receiver domain	-
CN228_13375	1.7284	2.09727	0	214.394	202.762	232.498	2371.68	1992.97	2084.32	3.03142	510.004	-7.37234	4.94125e-49	4.22724e-46	4403.75	441.23	3.31912	5.46302e-180	1.42749e-176	CN228_RS13375	2700888	2701571	-	684	protein_coding	response regulator transcription factor && PF00072:Response regulator receiver domain|PF00486:Transcriptional regulatory protein, C terminal	Trans_reg_C
CN228_32585	111.413	119.887	115.641	196.146	127.599	178.559	2685.89	1966.66	2286.48	590.444	845.56	-0.518222	0.000510426	0.00443319	10162.3	731.787	3.79553	5.52107e-136	9.6177e-133	CN228_RS32585	6705779	6707245	-	1467	protein_coding	anthranilate synthase component I family protein && PF00425:chorismate binding enzyme|PF04715:Anthranilate synthase component I, N terminal region	-
CN228_28130	209.269	208.761	205.856	250.391	256.334	251.214	343.25	328.034	327.274	1294.17	1555.39	-0.265231	0.00782523	0.0432921	1782.45	1345.54	0.405703	5.33206e-05	0.000324393	CN228_RS28130	5799695	5801482	+	1788	protein_coding	hypothetical protein && -	-
CN228_02595	765.955	864.397	779.542	184.301	144.406	325.861	41.6847	12.6379	32.9764	1526.33	410.241	1.89555	6.74081e-08	1.65553e-06	47.5747	354.972	-2.90028	5.48966e-07	4.68774e-06	CN228_RS02595	526990	527535	+	546	protein_coding	glycoside hydrolase family 19 protein && PF00182:Chitinase class I	-
CN228_32270	72.1436	65.8906	75.9336	17.0984	18.6101	34.4131	4.63478	2.01233	3.75912	189.188	61.3415	1.62526	1.57052e-12	8.31081e-11	7.91504	53.0646	-2.74885	4.29279e-09	5.01882e-08	CN228_RS32270	6650972	6651733	+	762	protein_coding	hypothetical protein && -	-
CN228_02600	926.655	1011.49	978.316	260.362	215.216	445.616	53.0909	48.8583	54.5609	1725.51	539.278	1.67794	1.26683e-07	2.9517e-06	79.6828	466.607	-2.55032	6.1493e-28	3.73677e-26	CN228_RS02600	527532	528041	+	510	protein_coding	lysis protein && PF03245:Bacteriophage Rz lysis protein	-
CN228_00180	118.815	135.484	261.799	38.9296	39.6102	72.8846	11.5059	5.62009	8.84089	776.418	225.284	1.78505	0.000136476	0.00138719	33.5936	194.895	-2.53822	2.92429e-18	8.83371e-17	CN228_RS00180	42725	44020	+	1296	protein_coding	glycoside hydrolase family 68 protein && PF02435:Levansucrase/Invertase	-
CN228_02580	500.967	649.843	621.026	139.068	114.865	257.999	37.2791	24.2788	36.1466	1233.18	352.589	1.80635	1.11374e-06	2.04172e-05	58.5164	305.075	-2.38294	1.50732e-08	1.6309e-07	CN228_RS02580	523850	524449	+	600	protein_coding	DUF2313 domain-containing protein && PF10076:Uncharacterized protein conserved in bacteria (DUF2313)	-
CN228_02565	244.28	318.226	338.961	77.2737	74.6362	126.967	23.713	8.21997	26.3233	536.489	164.222	1.70806	3.29628e-19	4.45258e-17	29.8236	142.076	-2.25792	6.44252e-13	1.26574e-11	CN228_RS02565	521925	522437	+	513	protein_coding	phage baseplate assembly protein && PF06890:Bacteriophage Mu Gp45 protein	-
CN228_02575	346.093	471.563	467.068	103.056	95.0841	202.604	29.7795	18.7808	36.1643	1551.37	478.898	1.69578	7.28256e-06	0.00010711	88.0256	414.331	-2.23556	7.11739e-07	5.97998e-06	CN228_RS02575	522822	523862	+	1041	protein_coding	baseplate J/gp47 family protein && PF04865:Baseplate J-like protein	-
CN228_02525	1358.93	1853.51	1830.46	422.419	424.676	860.816	128.727	115.613	123.412	1105.6	370.568	1.57706	2.43019e-05	0.00031517	69.3877	320.586	-2.20807	1.89702e-18	5.79755e-17	CN228_RS02525	514726	514914	+	189	protein_coding	DUF2635 domain-containing protein && -	-
CN228_02590	663.647	858.617	773.993	199.532	150.639	315.016	51.0278	37.2116	57.7087	1454.26	416.873	1.80262	5.97301e-08	1.48113e-06	79.539	360.722	-2.18299	1.97235e-19	6.48272e-18	CN228_RS02590	526348	526893	+	546	protein_coding	tail fiber assembly protein && -	-
CN228_02570	134.815	214.281	228.533	54.1919	43.3601	103.882	17.7028	11.5293	15.3837	267.352	92.26	1.535	0.000486478	0.00425399	17.7706	79.829	-2.16885	7.48268e-09	8.44589e-08	CN228_RS02570	522434	522832	+	399	protein_coding	phage GP46 family protein && PF07409:Phage protein GP46	-
CN228_00175	390.996	454.268	639.013	157.376	98.9707	267.28	40.8762	37.9356	38.3632	330.706	115.394	1.51885	0.000925888	0.00743753	22.4601	99.863	-2.15253	9.15811e-10	1.18174e-08	CN228_RS00175	42522	42713	+	192	protein_coding	Com family DNA-binding transcriptional regulator && -	-
CN228_02535	688.781	720.564	728.621	170.47	120.619	271.432	42.8495	30.8442	54.0906	863.17	224.688	1.94171	1.09356e-08	3.03419e-07	44.3828	194.432	-2.1343	6.07863e-14	1.30192e-12	CN228_RS02535	516491	516838	+	348	protein_coding	phage tail tube protein && PF10618:Phage tail tube protein	-
CN228_02585	502.98	676.628	591.199	141.854	96.8045	236.623	44.5067	27.3529	36.3885	3857.23	1024.5	1.91265	1.2045e-06	2.17701e-05	202.938	886.564	-2.12731	4.97227e-07	4.27386e-06	CN228_RS02585	524460	526337	+	1878	protein_coding	hypothetical protein && -	-
CN228_02475	7955.68	8646.15	8148.19	1913.11	2035.51	3769.98	587.809	561.615	616.337	6976.94	2153.21	1.69611	5.36029e-07	1.09184e-05	428.343	1862.71	-2.1206	3.52216e-10	4.90848e-09	CN228_RS02475	509608	509850	-	243	protein_coding	pyocin activator PrtN family protein && -	-
Novel00037	708.103	763.091	753.141	224.273	204.835	320.148	59.9517	57.2362	55.4135	743.18	247.683	1.58533	3.01724e-24	5.95673e-22	49.6274	214.29	-2.10994	7.2184e-20	2.49824e-18	-	509596	509883	+	288	-	PF11112:Pyocin activator protein PrtN	-
CN228_02520	518.598	596.144	668.414	134.15	131.971	271.469	43.8226	39.5674	41.5439	1222.68	364.734	1.74516	1.53359e-06	2.65048e-05	73.7117	315.544	-2.0979	6.38357e-17	1.7745e-15	CN228_RS02520	514139	514729	+	591	protein_coding	hypothetical protein && -	-
CN228_02560	318.721	412.266	411.288	85.6612	87.1294	169.687	30.7565	21.7577	27.2805	1470.83	436.409	1.75292	5.59629e-07	1.13541e-05	88.4186	377.543	-2.09479	5.38854e-18	1.60917e-16	CN228_RS02560	520819	521928	+	1110	protein_coding	hypothetical protein && -	-
CN228_02550	208.887	273.664	287.545	59.7073	61.6158	123.828	22.8678	16.9782	19.8403	1916.28	603.681	1.66648	9.14345e-06	0.000131099	127.809	522.248	-2.03084	1.809e-07	1.68518e-06	CN228_RS02550	517262	519406	+	2145	protein_coding	phage tail tape measure protein && PF10145:Phage-related minor tail protein	-
CN228_02515	432.436	487.487	481.665	101.399	81.9898	205.444	35.8842	19.224	41.0414	551.204	151.315	1.86509	3.46347e-06	5.45337e-05	32.5304	130.926	-2.01243	2.0872e-09	2.53668e-08	CN228_RS02515	513755	514093	+	339	protein_coding	hypothetical protein && -	-
Novel00005	97.2296	95.993	97.3936	33.68	28.6268	47.9605	5.86783	12.8977	9.17848	180.386	67.7118	1.41362	7.56344e-12	3.62833e-10	14.9265	58.5862	-1.96998	2.10616e-07	1.93441e-06	-	42604	43138	-	535	-	PF02435:Levansucrase/Invertase|PF10122:Mu-like prophage protein Com	-
CN228_02555	255.186	340.714	365.542	84.7529	70.2521	143.677	23.8835	23.8746	28.9602	1576.01	484.441	1.70189	1.94162e-06	3.31107e-05	108.209	419.159	-1.95447	6.99567e-18	2.0539e-16	CN228_RS02555	519403	520815	+	1413	protein_coding	DNA circularization N-terminal domain-containing protein && PF07157:DNA circularisation protein N-terminus	-
CN228_02530	384.005	491.018	504.089	122.959	108.938	225.836	46.3973	39.18	32.8022	2394.99	786.583	1.60636	1.26938e-05	0.000175154	176.94	680.552	-1.94323	2.273e-07	2.0767e-06	CN228_RS02530	514933	516429	+	1497	protein_coding	phage tail sheath subtilisin-like domain-containing protein && PF04984:Phage tail sheath protein	-
Novel00038	1253.56	1249.86	1434.61	283.585	218.418	570.413	99.2304	79.3137	103.478	397.53	107.101	1.8921	4.47606e-06	6.89958e-05	24.4921	92.6728	-1.92126	5.70935e-08	5.71591e-07	-	512514	512600	+	87	-	-	-
Novel00009	359.593	528.386	455.671	94.7143	89.8122	237.321	44.1463	39.9322	28.9855	374.01	116.234	1.68618	0.000481195	0.00422038	27.095	100.562	-1.88975	1.67121e-07	1.57082e-06	-	48813	49052	+	240	-	-	-
CN228_02505	685.487	715.031	832.847	190.422	155.504	346.528	80.0714	59.1146	55.4533	1663.66	510.301	1.70494	2.09121e-06	3.47385e-05	124.761	441.538	-1.82321	5.84761e-06	4.28606e-05	CN228_RS02505	512620	513261	+	642	protein_coding	cellulase family glycosylhydrolase && PF00150:Cellulase (glycosyl hydrolase family 5)	-
CN228_00185	781.648	1094.71	991.857	263.141	179.001	414.361	92.625	61.9456	87.2421	3932.28	1161.99	1.75877	2.55547e-06	4.17745e-05	285.312	1005.55	-1.81752	2.48596e-06	1.92184e-05	CN228_RS00185	44105	45286	+	1182	protein_coding	glycoside hydrolase family 10 protein && PF02638:Glycosyl hydrolase-like 10	-
CN228_02510	488.804	530.409	555.389	108.753	82.9036	234.248	37.2287	31.4543	52.4624	712.454	190.678	1.90169	2.34384e-05	0.000306912	47.1548	164.991	-1.80787	0.000484625	0.00238255	CN228_RS02510	513385	513774	+	390	protein_coding	hypothetical protein && -	-
CN228_02500	1505.53	1677.66	1731.59	365.062	332.219	736.685	134.488	128.683	159.456	2428.98	701.257	1.79235	1.50516e-06	2.61013e-05	179.717	606.716	-1.75548	6.3922e-06	4.64612e-05	CN228_RS02500	512088	512513	+	426	protein_coding	hypothetical protein && -	-
Novel00039	248.378	293.641	315.74	91.1028	79.8923	124.436	35.0038	19.7974	32.6597	211.963	72.2263	1.55311	1.23842e-14	8.36424e-13	18.595	62.4908	-1.7519	5.26255e-07	4.50854e-06	-	512021	512233	-	213	-	-	-
Novel00004	484.67	616.949	541.266	169.623	126.934	287.881	43.9061	60.3172	75.8321	544.999	191.86	1.50626	2.1721e-05	0.000286617	51.3996	166.017	-1.69312	3.17916e-09	3.78458e-08	-	45302	45587	+	286	-	-	-
CN228_02540	735.407	938	922.078	224.01	212.952	325.637	95.13	58.0833	85.4237	894.213	259.977	1.78239	7.39924e-28	1.99896e-25	70.7484	224.919	-1.6702	1.84245e-13	3.8209e-12	CN228_RS02540	516835	517131	+	297	protein_coding	phage tail assembly protein && -	-
CN228_01525	578.055	472.416	500.032	126.917	132.127	227.611	58.3101	40.0285	70.6663	447.976	139.106	1.68751	1.93081e-18	2.10869e-16	42.0011	120.339	-1.52162	1.06512e-07	1.02322e-06	CN228_RS01525	310596	310844	-	249	protein_coding	hypothetical protein && -	-
CN228_00210	156.226	219.533	219.012	53.8821	50.1382	90.2687	25.1944	17.8694	25.9128	784.446	253.577	1.6294	3.81874e-17	3.50029e-15	78.2839	219.387	-1.48812	5.47649e-10	7.51185e-09	CN228_RS00210	47646	48782	+	1137	protein_coding	hypothetical protein && -	-
CN228_30040	144.202	188.579	145.261	105.82	137.677	130.748	42.2448	53.9529	43.4467	1122.69	869.937	0.368375	0.00878361	0.0472199	282.331	752.399	-1.41328	3.1746e-21	1.19356e-19	CN228_RS30040	6208800	6210824	-	2025	protein_coding	methyl-accepting chemotaxis protein && PF00015:Methyl-accepting chemotaxis protein (MCP) signalling domain|PF00672:HAMP domain	HAMP
CN228_02495	131.888	123.401	188.93	44.7117	56.4186	66.7015	18.9876	16.4881	28.6005	95.8955	35.8354	1.41942	1.17857e-07	2.77506e-06	11.8946	30.9953	-1.38635	0.00163081	0.0069915	CN228_RS02495	511891	512076	+	186	protein_coding	Com family DNA-binding transcriptional regulator && -	-
CN228_30950	20.1919	24.555	27.7467	15.8169	16.3953	14.3946	5.30285	5.1804	8.90916	112.03	71.2495	0.652443	0.00239926	0.0163551	25.779	61.6356	-1.26248	6.23031e-05	0.000375111	gltP	6386204	6387535	+	1332	protein_coding	glutamate/aspartate:proton symporter GltP && PF00375:Sodium:dicarboxylate symporter family	SDF
CN228_08680	85.8289	85.3328	88.919	28.7816	29.2252	42.4819	15.9293	10.1748	15.9722	386.54	147.761	1.38755	7.01465e-17	5.90266e-15	53.8005	127.828	-1.25066	6.3273e-07	5.3333e-06	umuC	1768421	1769701	+	1281	protein_coding	translesion error-prone DNA polymerase V subunit UmuC && PF13438:Domain of unknown function (DUF4113)|PF11799:impB/mucB/samB family C-terminal domain|PF00817:impB/mucB/samB family	IMS
CN228_08675	337.681	355.5	287.618	83.4824	95.8432	150.382	48.7131	40.5381	51.7388	494.888	164.648	1.58841	1.14601e-17	1.15342e-15	61.2216	142.424	-1.21906	1.17307e-06	9.46056e-06	CN228_RS08675	1768000	1768434	+	435	protein_coding	ultraviolet light resistance protein RulA && PF00717:Peptidase S24-like	Peptidase_S24
CN228_00200	141.49	179.316	181.28	68.5659	36.2065	77.9905	22.9602	31.6059	23.943	219	78.8566	1.47291	5.20928e-11	2.089e-09	29.4733	68.2549	-1.21014	0.000261115	0.00136869	CN228_RS00200	47024	47399	+	376	protein_coding	transposase && -	-
CN228_05970	13.0824	12.0516	15.0512	10.2671	5.76459	9.67904	4.7855	2.25092	4.06619	103.243	65.3168	0.658701	0.00586064	0.0341073	24.5361	56.5347	-1.20747	0.000585339	0.00282194	CN228_RS05970	1190634	1192847	-	2214	protein_coding	cellulose biosynthesis cyclic di-GMP-binding regulatory protein BcsB && PF03170:Bacterial cellulose synthase subunit	-
CN228_28455	107.107	85.0967	97.8242	55.169	61.2639	57.9699	26.8922	28.3729	25.5754	613.874	365.121	0.749399	2.00101e-08	5.29444e-07	147.214	315.835	-1.10054	1.98978e-12	3.7271e-11	tssI	5890843	5892666	+	1824	protein_coding	type VI secretion system tip protein VgrG && PF05954:Phage late control gene D protein (GPD)	-
CN228_18925	196.747	111.106	156.816	94.0349	102.047	110.575	34.6245	54.1199	56.1657	550.155	359.023	0.615433	0.000455727	0.00404015	147.547	310.569	-1.07419	3.63897e-09	4.3123e-08	CN228_RS18925	3904756	3905775	-	1020	protein_coding	hypothetical protein && -	-
CN228_19620	58.1534	67.7418	61.7099	24.3844	20.3522	35.2457	13.6254	14.1981	10.4196	94.0121	39.659	1.24566	1.13568e-06	2.06717e-05	16.4961	34.3146	-1.05417	0.0087779	0.0303194	CN228_RS19620	4050453	4050884	+	432	protein_coding	S24 family peptidase && PF00717:Peptidase S24-like	Peptidase_S24
CN228_23695	186.482	111.575	115.405	28.6013	49.5205	74.967	26.4722	25.8609	22.7337	120.915	44.2971	1.44987	6.58929e-07	1.3059e-05	18.8866	38.3072	-1.01849	0.0124593	0.0400444	CN228_RS23695	4888238	4888489	-	252	protein_coding	DUF1654 domain-containing protein && -	-
Novel00321	690.278	453.01	721.474	331.926	223.909	374.717	116.174	214.373	126.531	329.018	162.321	1.01831	5.78873e-07	1.16068e-05	69.3749	140.473	-1.01549	8.05621e-05	0.000473053	-	4624162	4624313	+	152	-	PF16177:Acetyl-coenzyme A synthetase N-terminus	-
CN228_09300	236.445	232.163	238.173	67.5507	79.5433	92.6921	46.0068	37.0131	37.6282	356.704	119.734	1.57539	9.63099e-23	1.59471e-20	52.3957	103.568	-0.982575	5.09593e-05	0.000312942	CN228_RS09300	1872484	1872918	+	435	protein_coding	peptidase S24 && PF00717:Peptidase S24-like	Peptidase_S24
CN228_00120	36.564	24.5177	27.7737	20.7086	24.0441	23.1062	12.9249	10.6739	10.7454	911.037	688.157	0.404705	0.00610453	0.0353663	302.933	595.241	-0.974256	1.7596e-12	3.31974e-11	CN228_RS00120	25748	34582	+	8835	protein_coding	DUF637 domain-containing protein && PF04830:Possible hemagglutinin (DUF637)|PF05860:haemagglutination activity domain	-
CN228_02480	422.562	390.607	340.655	79.0446	84.288	157.402	66.1898	43.1076	54.2323	333.298	91.6831	1.86281	1.80911e-18	2.01873e-16	40.649	79.3134	-0.964807	0.00187341	0.00788278	CN228_RS02480	509972	510220	-	249	protein_coding	DUF1654 domain-containing protein && -	-
CN228_28845	63.829	42.4298	37.6896	26.6801	25.965	31.7708	18.4231	14.3981	11.527	71.1536	41.2751	0.785966	0.0044724	0.0273948	18.8637	35.7082	-0.918515	0.0144467	0.0451008	madL	5963062	5963487	-	426	protein_coding	malonate transporter subunit MadL && PF03817:Malonate transporter MadL subunit	-
CN228_28850	34.7341	23.6023	21.3611	17.77	19.3927	12.3511	10.4811	7.78167	8.30655	86.5567	53.1872	0.702621	0.00726547	0.0406993	24.8277	46.0073	-0.890062	0.00898966	0.0308106	mdcH	5963557	5964492	-	936	protein_coding	malonate decarboxylase subunit epsilon && PF00698:Acyl transferase domain	Acyl_transf_1
CN228_12665	16.651	7.40838	11.4965	5.85661	5.77	9.4871	2.60993	4.19945	4.6428	105.506	61.9481	0.767419	0.00648152	0.0368719	29.2187	53.593	-0.87619	0.0089631	0.0308106	ligD	2550101	2552656	+	2556	protein_coding	DNA ligase D && PF13298:DNA polymerase Ligase (LigD)|PF04679:ATP dependent DNA ligase C terminal region|PF01068:ATP dependent DNA ligase domain|PF01896:Eukaryotic and archaeal DNA primase small subunit	DNA_ligase_A_M
CN228_05975	59.5364	64.445	78.2169	33.4605	30.3795	29.7518	17.566	17.4668	15.701	293.503	134.368	1.12639	1.19386e-11	5.57099e-10	63.3656	116.252	-0.874832	6.25603e-05	0.000375793	wecB	1193015	1194265	-	1251	protein_coding	UDP-N-acetylglucosamine 2-epimerase (non-hydrolyzing) && PF02350:UDP-N-acetylglucosamine 2-epimerase	-
CN228_12685	43.0821	53.1991	44.483	31.4947	38.606	31.128	16.8236	21.7766	16.6665	152.33	108.406	0.491876	0.00916587	0.0489578	51.4834	93.7629	-0.862979	0.000444508	0.00220607	CN228_RS12685	2557937	2558869	+	933	protein_coding	2-hydroxyacid dehydrogenase && PF02826:D-isomer specific 2-hydroxyacid dehydrogenase, NAD binding domain|PF00389:D-isomer specific 2-hydroxyacid dehydrogenase, catalytic domain	2-Hacid_dh_C
CN228_12130	1498.4	1248.82	1322.13	772.542	901.42	886.334	419.789	494.788	496.441	1218.21	758.208	0.684143	1.74085e-08	4.65404e-07	363.423	655.832	-0.851692	1.85511e-10	2.67075e-09	CN228_RS12130	2406458	2406715	+	258	protein_coding	DUF1652 domain-containing protein && -	-
CN228_06965	613.317	561.365	656.208	390.444	503.909	397.139	269.082	230.415	222.141	2007.65	1400.9	0.519137	3.88919e-05	0.000477589	680.84	1211.6	-0.831338	8.21816e-10	1.0791e-08	CN228_RS06965	1415374	1416318	+	945	protein_coding	sigma 54-interacting transcriptional regulator && PF02954:Bacterial regulatory protein, Fis family|PF00158:Sigma-54 interaction domain	Sigma54_activat
CN228_23690	286.6	207.79	284.579	93.2443	88.5231	140.128	65.4019	65.0532	50.8409	298.348	121.931	1.29051	4.66616e-11	1.91611e-09	59.7357	105.489	-0.818757	0.00110956	0.00499444	CN228_RS23690	4887646	4887975	-	330	protein_coding	hypothetical protein && -	-
CN228_06970	309.537	249.662	269.279	202.801	226.52	210.621	141.596	102.48	122.897	873.85	667.672	0.388187	0.00172812	0.0125466	333.007	577.541	-0.794723	2.82742e-08	2.95522e-07	CN228_RS06970	1416364	1417272	+	909	protein_coding	sigma-54-dependent Fis family transcriptional regulator && PF02954:Bacterial regulatory protein, Fis family|PF00158:Sigma-54 interaction domain	Sigma54_activat
CN228_23900	374.678	283.178	301.365	204.982	188.341	210.879	123.154	103.621	125.501	1713	1067.2	0.68261	7.05486e-08	1.71624e-06	541.205	923.309	-0.771131	6.02244e-10	8.19617e-09	glpD	4929397	4930935	+	1539	protein_coding	glycerol-3-phosphate dehydrogenase && PF01266:FAD dependent oxidoreductase|PF16901:C-terminal domain of alpha-glycerophosphate oxidase	DAO
CN228_27635	1074.99	550.115	831.966	444.031	451.78	555.614	255.82	288.36	306.604	966.927	564.758	0.775567	3.06311e-05	0.000387265	287.917	488.569	-0.763168	2.05578e-07	1.89815e-06	osmE	5690268	5690606	+	339	protein_coding	osmotically-inducible lipoprotein OsmE && PF04355:SmpA / OmlA family	-
CN228_28460	76.9524	61.8538	75.8604	36.3181	57.382	51.4365	36.4428	22.2508	27.1447	150.216	100.473	0.580406	0.00469459	0.0285514	51.6734	86.8826	-0.749694	0.00532019	0.0196907	CN228_RS28460	5892689	5893291	+	603	protein_coding	DcrB-related protein && PF08786:Domain of unknown function (DUF1795)	-
CN228_32160	178.071	180.531	181.44	141.571	129.928	132.69	78.3423	78.5832	82.7897	702.976	520.46	0.433559	0.000170617	0.00170054	268.502	450.287	-0.74624	3.01421e-08	3.1379e-07	CN228_RS32160	6628949	6630070	-	1122	protein_coding	uroporphyrinogen-III C-methyltransferase && PF04375:HemX	-
CN228_05650	157.498	160.565	161.095	116.819	129.952	137.054	66.0581	79.0632	83.4837	498.643	395.183	0.335654	0.00817973	0.0448096	204.703	341.841	-0.740098	1.68327e-06	1.33285e-05	CN228_RS05650	1129446	1130342	+	897	protein_coding	homocysteine S-methyltransferase family protein && PF02574:Homocysteine S-methyltransferase	-
CN228_02485	269.477	262.06	283.139	101.01	113.076	131.768	65.4019	70.7818	70.8757	578.484	242.96	1.2517	2.12738e-19	2.95131e-17	126.507	210.165	-0.732185	4.25319e-05	0.000267153	CN228_RS02485	510373	510984	-	612	protein_coding	helix-turn-helix domain-containing protein && PF01381:Helix-turn-helix|PF00717:Peptidase S24-like	Peptidase_S24
CN228_06790	84.7718	80.0669	82.7799	54.7979	40.1242	56.8303	25.8565	32.6887	32.5145	148.244	89.8615	0.721529	0.000235984	0.0022898	46.9066	77.7616	-0.729725	0.00577191	0.021138	CN228_RS06790	1376429	1376944	+	516	protein_coding	hypothetical protein && -	-
sRNA00169	1146.76	1124.67	1522.77	469.413	355.467	503.779	287.768	311.791	212.788	330.231	114.36	1.52887	4.78382e-17	4.16192e-15	60.836	98.9583	-0.699767	0.00422401	0.0162075	-	4623734	4623808	+	75	-	-	-
CN228_08015	946.158	931.71	853.667	770.154	806.492	701.299	430.143	502.778	471.637	2471.7	2039.24	0.277536	0.00854914	0.0462898	1093.74	1764.06	-0.689556	1.24577e-09	1.58404e-08	CN228_RS08015	1636382	1637161	+	780	protein_coding	ferredoxin-NADP reductase && PF00175:Oxidoreductase NAD-binding domain|PF00970:Oxidoreductase FAD-binding domain	NAD_binding_1
CN228_09935	1679.55	1613.85	2047.75	836.969	759.95	910.062	471.648	610.656	469.539	1933.77	897.708	1.1069	1.71282e-18	1.95375e-16	483.418	776.681	-0.683438	1.01352e-06	8.29625e-06	CN228_RS09935	1985942	1986253	+	312	protein_coding	DUF485 domain-containing protein && PF04341:Protein of unknown function, DUF485	-
CN228_10195	83.3994	83.3259	76.9846	59.0106	65.9902	53.9736	31.0821	34.7924	45.2424	171.333	124.482	0.461293	0.0082901	0.0451731	67.2121	107.677	-0.681863	0.00285083	0.011434	CN228_RS10195	2036681	2037286	+	606	protein_coding	hypothetical protein && -	-
CN228_20290	671.718	623.079	686.968	204.409	222.024	219.307	152.604	129.719	119.869	455.29	146.751	1.63338	9.11132e-30	3.11789e-27	79.5066	126.944	-0.674208	0.00112036	0.00503629	CN228_RS20290	4176672	4176869	-	198	protein_coding	hypothetical protein && -	-
CN228_01770	60.7669	66.7037	70.601	49.2305	51.1624	50.2325	31.6567	30.2814	32.3239	410.189	308.589	0.410509	0.00202781	0.0143174	167.971	266.95	-0.668649	1.50022e-05	0.000102085	CN228_RS01770	354093	355877	-	1785	protein_coding	type II/IV secretion system protein && PF05157:Type II secretion system (T2SS), protein E, N-terminal domain|PF00437:Type II/IV secretion system protein	-
CN228_29800	146.243	133.023	137.024	42.93	46.0644	79.8769	38.5371	23.1675	45.2098	511.496	205.299	1.31726	3.61111e-12	1.7996e-10	113.001	177.598	-0.653959	0.0106748	0.0350418	CN228_RS29800	6158972	6160030	+	1059	protein_coding	PA0069 family radical SAM protein && PF04055:Radical SAM superfamily	Radical_SAM
CN228_08930	1229.25	1042.46	1138.23	977.084	717.47	935.058	600.67	489.9	578.989	3929	2996.51	0.390799	0.00230655	0.0158282	1655	2593.04	-0.647948	1.51701e-06	1.20852e-05	CN228_RS08930	1812805	1813797	-	993	protein_coding	YncE family protein && PF10282:Lactonase, 7-bladed beta-propeller	-
CN228_22080	89.5038	82.7174	70.3998	22.5474	26.9818	28.258	13.6788	16.1469	19.6134	387.568	122.952	1.65716	2.72882e-24	5.83626e-22	67.9538	106.349	-0.647468	0.00466024	0.0176354	CN228_RS22080	4574360	4575736	+	1377	protein_coding	L-serine ammonia-lyase && PF03315:Serine dehydratase beta chain|PF03313:Serine dehydratase alpha chain	-
CN228_13280	48.1537	37.4433	37.5212	29.0347	35.3638	22.7354	23.1598	18.1637	13.9464	171.856	120.308	0.514544	0.00935458	0.0497071	66.3903	104.056	-0.646626	0.00958061	0.0321569	gspF	2680862	2682064	+	1203	protein_coding	type II secretion system inner membrane protein GspF && PF00482:Type II secretion system (T2SS), protein F	-
CN228_00620	49.7778	41.2742	57.399	30.542	27.2671	29.8785	24.7839	11.8368	19.5271	245.511	143.405	0.774495	6.65342e-06	9.89913e-05	79.8674	124.073	-0.637182	0.00740091	0.0261509	aspA	137434	138858	-	1425	protein_coding	aspartate ammonia-lyase && PF10415:Fumarase C C-terminus|PF00206:Lyase	-
CN228_12425	135.981	106.3	149.162	58.6184	70.6884	68.3865	44.2389	35.5083	47.3792	745.525	372.38	1.00123	1.2354e-11	5.7129e-10	208.24	322.09	-0.630188	8.69598e-05	0.000506636	CN228_RS12425	2501359	2502999	+	1641	protein_coding	methyl-accepting chemotaxis protein && PF00015:Methyl-accepting chemotaxis protein (MCP) signalling domain|PF12729:Four helix bundle sensory module for signal transduction|PF00672:HAMP domain	HAMP
CN228_31150	254.562	252.888	281.93	179.227	195.423	218.255	134.315	131.214	116.262	409.407	304.206	0.42838	0.00195552	0.01398	170.387	263.15	-0.626249	0.000114568	0.000652212	CN228_RS31150	6429872	6430318	-	447	protein_coding	response regulator && PF00072:Response regulator receiver domain	Response_reg
CN228_05960	35.196	25.8435	29.7543	17.4933	19.1965	17.0758	9.18622	12.0955	14.1609	207.038	121.259	0.771419	1.56986e-05	0.000212054	69.5182	104.891	-0.594781	0.00899674	0.0308106	CN228_RS05960	1186540	1188504	-	1965	protein_coding	bacteriophage N4 adsorption protein A && PF13283:Bacteriophage N adsorption protein A C-term|PF13414:TPR repeat	-
CN228_10310	158.724	160.809	151.844	115.334	110.296	122.533	76.0599	69.5708	84.3674	442.948	323.67	0.452739	0.000447387	0.00399381	185.969	280.02	-0.591427	0.0001483	0.000827124	CN228_RS10310	2058583	2059392	-	810	protein_coding	isocitrate lyase/phosphoenolpyruvate mutase family protein && PF13714:Phosphoenolpyruvate phosphomutase	-
CN228_22345	1064.82	1023.39	1348.51	391.017	336.107	507.999	230.913	356.107	229.29	7800.84	2772.87	1.49222	1.94206e-23	3.43744e-21	1594.33	2399.15	-0.589353	0.000694447	0.00329626	acs	4622453	4624408	-	1956	protein_coding	acetate--CoA ligase && PF16177:Acetyl-coenzyme A synthetase N-terminus|PF00501:AMP-binding enzyme|PF13193:AMP-binding enzyme C-terminal domain	AMP-binding
CN228_09985	158.846	82.0201	108.774	67.5201	54.81	71.902	43.0777	40.1103	47.0272	709.826	389.87	0.864162	6.18601e-06	9.27181e-05	227.347	337.343	-0.570047	0.000297698	0.00154496	ngg	1992825	1994573	-	1749	protein_coding	N-acetylglutaminylglutamine synthetase && PF13535:ATP-grasp domain|PF00583:Acetyltransferase (GNAT) family	Acetyltransf_1
CN228_14900	89.181	55.8311	65.4704	38.4594	37.6598	49.0599	28.3887	26.3289	29.4164	533.505	313.798	0.765489	9.86034e-06	0.00013943	183.432	271.475	-0.56595	0.000658715	0.00314666	glgX	3033793	3035976	-	2184	protein_coding	glycogen debranching protein GlgX && PF00128:Alpha amylase, catalytic domain|PF02922:Carbohydrate-binding module 48 (Isoamylase N-terminal domain)	-
CN228_01045	203.393	181.399	226.716	110.885	104.298	125.52	90.2968	81.6163	57.201	329.972	181.832	0.859105	3.30069e-08	8.51379e-07	106.382	157.313	-0.562481	0.00572989	0.0210284	CN228_RS01045	229428	229892	-	465	protein_coding	hypothetical protein && PF13488:Glycine zipper	-
CN228_01515	229.375	216.457	240.887	80.7655	64.9506	100.804	55.4168	55.1126	55.7063	626.286	222.387	1.49348	4.91184e-22	7.87891e-20	130.442	192.425	-0.560955	0.00380093	0.0147795	CN228_RS01515	309422	310207	-	786	protein_coding	hypothetical protein && -	-
CN228_02490	362.36	421.844	424.668	110.126	117.85	190.552	96.7589	102.402	83.1494	614.253	210.437	1.54575	4.50434e-18	4.81683e-16	123.458	182.043	-0.559201	0.0106041	0.0348536	CN228_RS02490	511174	511611	+	438	protein_coding	hypothetical protein && -	-
CN228_29885	38.8149	20.5652	28.5477	17.925	16.2067	20.0697	14.1622	10.7607	11.8967	203.618	124.105	0.713496	0.000774062	0.00634706	73.332	107.373	-0.550436	0.0130114	0.0415364	betT	6174460	6176454	-	1995	protein_coding	choline BCCT transporter BetT && PF02028:BCCT, betaine/carnitine/choline family transporter	-
CN228_09980	69.8766	36.1929	44.5425	28.7171	33.4086	40.0452	19.3419	22.0978	28.0326	209.254	140.386	0.575656	0.00900163	0.0482311	83.0053	121.433	-0.55024	0.0133749	0.0423618	CN228_RS09980	1991546	1992742	-	1197	protein_coding	osmoprotectant NAGGN system M42 family peptidase && PF05343:M42 glutamyl aminopeptidase	-
CN228_17260	54.3551	55.8973	61.8066	25.8095	25.7538	32.896	15.5611	18.5065	24.4584	347.359	168.68	1.04204	2.49788e-11	1.06847e-09	101.644	145.927	-0.523381	0.013456	0.0424901	CN228_RS17260	3558576	3560315	-	1740	protein_coding	VRR-NUC domain-containing protein && PF08774:VRR-NUC domain	-
CN228_31310	55.2328	47.0614	50.9336	28.2572	36.5529	36.1748	26.8964	21.5592	22.0545	303.496	197.879	0.617265	8.97554e-05	0.00097609	120.163	171.145	-0.509821	0.00760269	0.0267373	betA	6465337	6467043	-	1707	protein_coding	choline dehydrogenase && PF00732:GMC oxidoreductase|PF05199:GMC oxidoreductase	-
CN228_05980	1409.15	1444.2	1474.99	738.195	795.616	931.437	596.7	569.999	562.468	1340.78	755.528	0.827595	3.43152e-12	1.72686e-10	460.923	653.568	-0.503652	0.000133763	0.000751661	CN228_RS05980	1194984	1195250	-	267	protein_coding	YebG family protein && -	-
CN228_31320	65.0102	50.642	61.0814	31.6169	31.9623	44.7929	23.177	26.5456	26.6693	302.104	183.234	0.721093	3.31678e-05	0.00041323	112.334	158.517	-0.496797	0.0137602	0.0432884	betB	6467184	6468656	-	1473	protein_coding	betaine-aldehyde dehydrogenase && PF00171:Aldehyde dehydrogenase family	Aldedh
CN228_00115	82.7348	75.9359	89.6018	35.3023	42.1099	45.1741	34.7735	22.947	30.0181	490.902	239.777	1.03373	8.40278e-13	4.84623e-11	149.246	207.399	-0.475323	0.0114447	0.0371104	CN228_RS00115	24020	25723	+	1704	protein_coding	ShlB/FhaC/HecB family hemolysin secretion/activation protein && PF03865:Haemolysin secretion/activation protein ShlB/FhaC/HecB|PF08479:POTRA domain, ShlB-type	-
CN228_30090	59.9679	44.8477	54.7235	27.2621	26.8644	30.6484	19.9049	21.0326	19.9097	357.701	187.985	0.927672	3.76517e-09	1.13686e-07	117.363	162.629	-0.470248	0.00957044	0.0321434	CN228_RS30090	6222703	6224634	-	1932	protein_coding	acetyl-CoA hydrolase/transferase family protein && PF13336:Acetyl-CoA hydrolase/transferase C-terminal domain	-
CN228_04860	951.592	838.367	972.269	691.438	645.475	642.795	446.036	470.497	509.549	2509.69	1778.99	0.496298	3.2639e-06	5.23551e-05	1114.69	1539.11	-0.465656	1.83399e-05	0.000123352	CN228_RS04860	977969	978751	-	783	protein_coding	response regulator transcription factor && PF00196:Bacterial regulatory proteins, luxR family|PF00072:Response regulator receiver domain	Response_reg
CN228_03285	61.2299	65.4023	70.7944	50.4746	43.915	56.191	41.9134	32.4267	34.3206	319.534	241.085	0.406098	0.00665178	0.0376544	151.331	208.59	-0.463041	0.009492	0.0319833	CN228_RS03285	644017	645411	-	1395	protein_coding	ethanolamine ammonia-lyase subunit EutB && PF06751:Ethanolamine ammonia lyase large subunit (EutB)	-
CN228_25570	284.178	163.158	160.879	143.093	132.008	144.806	95.7854	104.306	103.107	806.763	550.834	0.550459	0.00242763	0.0165046	345.974	476.565	-0.462051	0.000397292	0.00199639	dnaJ	5271287	5272429	-	1143	protein_coding	molecular chaperone DnaJ && PF00226:DnaJ domain|PF00684:DnaJ central domain|PF01556:DnaJ C terminal domain	DnaJ_C
CN228_01820	293.325	195.421	186.717	149.59	149.301	165.455	98.9666	115.246	121.99	1246.23	847.396	0.556471	0.000368088	0.00337996	533.636	733.087	-0.458351	0.000314732	0.00162368	CN228_RS01820	361778	363367	-	1590	protein_coding	glutamate--cysteine ligase && PF04262:Glutamate-cysteine ligase	-
CN228_26120	407.21	345.563	302.939	192.817	194.121	172.939	121.211	175.489	109.122	551.155	289.151	0.930774	1.01003e-10	3.7843e-09	182.353	250.142	-0.454292	0.0131099	0.0418013	CN228_RS26120	5377308	5377757	+	450	protein_coding	DUF2384 domain-containing protein && PF09722:Protein of unknown function (DUF2384)	-
CN228_30315	442.488	416.609	438.374	339.08	336.162	338.843	225.398	245.146	268.707	2104.54	1627.1	0.371139	0.000163898	0.00164707	1031.67	1407.62	-0.44849	5.25593e-05	0.000321755	CN228_RS30315	6262662	6264059	+	1398	protein_coding	HDOD domain-containing protein && PF04073:Aminoacyl-tRNA editing domain|PF08668:HDOD domain	-
CN228_21575	365.837	381.323	399.417	128.895	119.83	145.473	86.647	98.4826	102.519	626.547	213.095	1.55581	8.65311e-31	3.41665e-28	135.25	184.362	-0.44726	0.0118259	0.0381494	CN228_RS21575	4462571	4463041	+	471	protein_coding	CDP-glycerol--UDP-pyrophosphoryl-N-acetylglucosaminyl-N-acetylmannosamine glycerophosphotransferase && PF03846:Cell division inhibitor SulA	-
Novel00341	586.267	364.512	485.448	353.333	328.95	322.411	231.587	265.517	236.468	406.743	281.34	0.531161	0.00143538	0.0108032	178.7	243.404	-0.445376	0.00487349	0.0183361	-	5001897	5002140	+	244	-	PF03873:Anti sigma-E protein RseA, C-terminal domain	-
CN228_28210	298.325	251.571	301.723	157.347	170.095	167.217	128.702	131.889	108.465	738.217	424.113	0.799357	2.87284e-10	1.02405e-08	275.252	366.873	-0.413612	0.00380984	0.0148032	CN228_RS28210	5815390	5816136	+	747	protein_coding	DUF3298 domain-containing protein && PF11738:Protein of unknown function (DUF3298)	-
CN228_02290	79.5544	76.1842	78.1187	45.9784	44.2938	54.7318	30.2464	39.9129	38.4767	672.344	412.414	0.705085	3.34751e-08	8.59137e-07	268.743	356.795	-0.408838	0.00926743	0.0315105	CN228_RS02290	467082	469559	-	2478	protein_coding	EAL domain-containing protein && PF00563:EAL domain|PF00990:Diguanylate cyclase, GGDEF domain|PF13426:PAS domain	EAL
CN228_20280	294.063	309.004	309.824	258.662	201.254	246.364	198.187	164.569	171.536	838.796	641.927	0.385726	0.00209408	0.0147044	422.457	555.464	-0.395015	0.0054897	0.0202464	map	4175541	4176332	-	792	protein_coding	type I methionyl aminopeptidase && PF00557:Metallopeptidase family M24	Peptidase_M24
CN228_30190	167.984	182.955	180.771	140.091	139.754	147.29	101.874	110.15	113.196	978.929	778.005	0.331467	0.0024636	0.016727	515.244	673.055	-0.38559	0.00124954	0.00551528	CN228_RS30190	6238384	6239970	+	1587	protein_coding	ABC transporter substrate-binding protein && PF00496:Bacterial extracellular solute-binding proteins, family 5 Middle	-
CN228_18565	255.626	242.47	264.052	205.459	202.567	208.863	154.421	155.373	161.719	2101.1	1682.24	0.320672	0.00132191	0.0100375	1118.41	1455.33	-0.379975	0.000222073	0.00118545	ppsA	3831440	3833815	-	2376	protein_coding	phosphoenolpyruvate synthase && PF02896:PEP-utilising enzyme, TIM barrel domain|PF00391:PEP-utilising enzyme, mobile domain|PF01326:Pyruvate phosphate dikinase, PEP/pyruvate binding domain	-
CN228_07945	1744.36	1814.09	1905.34	1382.87	1452.11	1336.98	1052.31	1004.58	1142.66	5495.97	4151.42	0.404756	2.9401e-05	0.000372631	2769.19	3591.22	-0.375115	0.000226184	0.00120493	CN228_RS07945	1622894	1623760	+	867	protein_coding	peptidoglycan DD-metalloendopeptidase family protein && PF01551:Peptidase family M23|PF01476:LysM domain	Peptidase_M23
CN228_24265	1893.69	1503.05	1902.48	1034.07	1213.9	1217.01	937.202	841.788	880.287	3579.17	2314.76	0.628713	3.77828e-07	8.04727e-06	1545.1	2002.21	-0.373876	0.000855337	0.00397333	rpoE	5002499	5003080	-	582	protein_coding	RNA polymerase sigma factor RpoE && PF08281:Sigma-70, region 4|PF04542:Sigma-70 region 2	Sigma70_r2
CN228_24260	1821.84	1253.46	1610.55	898.713	1042.81	1090.65	803.414	789.402	762.33	3214.06	2056.96	0.643834	3.41747e-06	5.3975e-05	1389.59	1779.24	-0.356488	0.0015515	0.00671761	CN228_RS24260	5001875	5002465	-	591	protein_coding	sigma factor AlgU negative regulatory protein && PF03872:Anti sigma-E protein RseA, N-terminal domain|PF03873:Anti sigma-E protein RseA, C-terminal domain	-
CN228_28045	333.62	305.985	278.459	231.944	222.024	227.614	187.287	184.898	176.359	1265.31	929.304	0.445339	7.57469e-05	0.000843403	650.599	803.975	-0.305247	0.00691674	0.0246232	hflK	5780670	5781857	-	1188	protein_coding	FtsH protease activity modulator HflK && PF01145:SPFH domain / Band 7 family|PF12221:Bacterial membrane protein N terminal	-
CN228_14990	968.649	937.91	1056.68	729.993	716.135	722.033	896.94	879.878	883.205	2888.13	2090.26	0.466359	3.51477e-06	5.51722e-05	2230.69	1808.32	0.302835	0.00179977	0.00760971	galU	3054206	3055045	+	840	protein_coding	UTP--glucose-1-phosphate uridylyltransferase GalU && PF00483:Nucleotidyl transferase	-
CN228_10400	347.583	452.388	405.337	295.642	268.215	314.703	360.445	371.504	383.919	1493.12	1076.88	0.471559	0.000152389	0.00153979	1189.73	931.701	0.352605	0.00178156	0.00754491	CN228_RS10400	2076467	2077534	-	1068	protein_coding	extracellular solute-binding protein && PF13343:Bacterial extracellular solute-binding protein	-
CN228_20340	1371.38	1159.1	1279.08	740.466	1019.76	829.605	917.37	1197.75	1194.88	994.596	668.897	0.572404	2.85008e-05	0.000363014	743.475	578.481	0.362081	0.015766	0.0486094	CN228_RS20340	4185703	4185927	+	225	protein_coding	YgdI/YgdR family lipoprotein && -	-
CN228_25305	1610.73	1570.09	1452.93	1037.98	1076.65	1155.24	1415.98	1439.11	1362.7	1661.09	1159.69	0.5185	1.21889e-06	2.19528e-05	1301.16	1003.22	0.37529	0.000496434	0.00243374	raiA	5215376	5215684	+	309	protein_coding	ribosome-associated translation inhibitor RaiA && PF02482:Sigma 54 modulation protein / S30EA ribosomal protein	-
CN228_29830	245.151	153.091	215.658	122.847	108.097	137.34	159.702	164.434	155.964	551.521	327.155	0.752931	7.82687e-06	0.00011446	370.985	283.057	0.39041	0.00673935	0.0241067	CN228_RS29830	6165168	6165941	-	774	protein_coding	ABC transporter substrate-binding protein && PF03180:NLPA lipoprotein	-
CN228_23605	341.955	293.693	312.712	202.097	267.15	219.509	258.232	342.954	304.485	511.683	367.631	0.477126	0.000763613	0.00628145	420.443	317.95	0.403512	0.00960401	0.0322147	CN228_RS23605	4872361	4872825	-	465	protein_coding	glycine zipper 2TM domain-containing protein && PF05433:Glycine zipper 2TM domain	-
CN228_26115	231.151	218.106	234.213	160.811	189.361	182.927	233.104	244.504	224.351	796.973	614.968	0.374044	0.00169784	0.0123442	704.319	531.928	0.405328	0.000985338	0.00450022	CN228_RS26115	5376012	5377016	-	1005	protein_coding	response regulator && PF00072:Response regulator receiver domain	Response_reg
CN228_15740	821.212	626.293	680.755	318.491	255.963	294.966	325.081	327.716	494.265	3267.31	1320	1.30745	2.94412e-24	5.95673e-22	1514.64	1142.17	0.40684	0.00932411	0.031662	CN228_RS15740	3228925	3230247	+	1323	protein_coding	sugar ABC transporter substrate-binding protein && PF01547:Bacterial extracellular solute-binding protein	SBP_bac_1
CN228_02610	89.7927	94.2692	84.5345	74.7154	65.3671	63.3751	96.0473	97.4803	79.5031	327.162	245.16	0.416327	0.00360186	0.0230816	286.234	212.116	0.432894	0.00573819	0.0210441	trpD	529074	530123	+	1050	protein_coding	anthranilate phosphoribosyltransferase && PF00591:Glycosyl transferase family, a/b domain|PF02885:Glycosyl transferase family, helical bundle domain	Glycos_trans_3N
CN228_26810	296.357	303.234	319.359	201.336	260.559	223.891	269.052	322.055	337.125	393.417	290.475	0.437855	0.00209837	0.0147144	341.925	251.227	0.444673	0.00435505	0.016637	CN228_RS26810	5519027	5519395	+	369	protein_coding	response regulator && PF00072:Response regulator receiver domain	Response_reg
CN228_32705	1239.46	1280.6	1248.3	991.805	976.005	1063.41	1460.02	1311.91	1335.44	1377.11	1095.9	0.329575	0.00153086	0.0113553	1291.67	948.077	0.446177	4.96123e-05	0.000306122	CN228_RS32705	6725978	6726292	+	315	protein_coding	HU family DNA-binding protein && PF00216:Bacterial DNA-binding protein	-
CN228_20970	677.316	519.354	699.846	422.236	523.905	442.529	586.8	669.087	625.177	475.427	344.295	0.465202	0.00215696	0.0150365	405.637	297.786	0.446252	0.00179871	0.00760971	CN228_RS20970	4326905	4327120	+	216	protein_coding	hypothetical protein && -	-
CN228_12980	130.458	127.732	145.014	86.7081	90.8699	119.31	138.568	125.741	139.828	614.741	447.79	0.457079	0.00144327	0.0108467	530.125	387.372	0.45254	0.00211521	0.00877171	aceA	2616719	2618032	-	1314	protein_coding	isocitrate lyase && PF00463:Isocitrate lyase family	-
CN228_15755	139.101	97.4497	119.589	67.3624	54.059	68.008	72.6687	77.9166	108.309	457.539	240.654	0.926318	8.52736e-09	2.41425e-07	286.055	208.233	0.45689	0.010328	0.0341176	ugpC	3232143	3233249	+	1107	protein_coding	sn-glycerol-3-phosphate ABC transporter ATP-binding protein UgpC && PF08402:TOBE domain|PF00005:ABC transporter	ABC_tran
CN228_05590	138.45	119.465	124.799	95.4741	94.2251	91.4905	143.841	123.962	116.463	400.986	291.416	0.46026	0.000630642	0.00532416	346.433	252.107	0.458829	0.00158179	0.00682048	CN228_RS05590	1121167	1122069	+	903	protein_coding	TIGR01777 family oxidoreductase && PF08338:Domain of unknown function (DUF1731)|PF01370:NAD dependent epimerase/dehydratase family	Epimerase
CN228_05815	391.933	306.449	384.601	214.538	217.029	252.543	292.887	307.235	360.577	867.197	541.794	0.678358	4.67395e-07	9.71311e-06	661.705	468.704	0.497176	0.000199376	0.00107638	CN228_RS05815	1163599	1164288	+	690	protein_coding	OmpA family protein && PF00691:OmpA family|PF13488:Glycine zipper	-
CN228_20200	388.279	263.466	365.309	120.488	127.906	157.569	170.558	175.389	227.337	361.218	142.59	1.34061	7.20905e-14	4.5684e-12	175.103	123.349	0.504525	0.00855337	0.0296615	CN228_RS20200	4163325	4163630	+	306	protein_coding	hypothetical protein && -	-
CN228_06620	440.206	354.458	359.039	231.744	294.122	307.328	404.869	386.392	385.391	506.009	361.533	0.485256	0.00111692	0.00880407	444.035	312.697	0.506206	0.000461503	0.00227744	CN228_RS06620	1344041	1344418	+	378	protein_coding	hypothetical protein && -	-
CN228_23850	1639.05	1092.19	1455.52	767.485	1084.49	1007.53	1125.58	1595.25	1352.73	2288.73	1546.11	0.565881	0.000301031	0.00284566	1915.52	1337.11	0.518762	0.000557116	0.00270083	bfr	4918922	4919392	+	471	protein_coding	bacterioferritin && PF00210:Ferritin-like domain	Ferritin
CN228_31130	181.092	155.891	171.024	111.633	116.944	120.066	142.901	174.317	186.075	305.929	207.683	0.558588	0.000135356	0.00137853	260.753	179.659	0.53711	0.000871939	0.00404326	CN228_RS31130	6422311	6422829	-	519	protein_coding	glycine cleavage system protein R && PF13740:ACT domain	-
CN228_07170	1507.33	983.982	1304.88	579.066	652.321	699.17	996.288	929.977	907.076	2379.25	1196.62	0.991478	1.24978e-11	5.7278e-10	1527.49	1035.09	0.561531	9.70234e-07	7.97239e-06	CN228_RS07170	1450140	1450679	+	540	protein_coding	glycine zipper 2TM domain-containing protein && PF05433:Glycine zipper 2TM domain	-
CN228_02345	948.146	895.333	905.037	689.356	591.128	714.225	883.18	949.104	1103.56	6132.18	4402.22	0.478144	6.19566e-06	9.27181e-05	5635.61	3808.92	0.565122	2.08018e-06	1.62012e-05	CN228_RS02345	481542	483464	-	1923	protein_coding	PrkA family serine protein kinase && PF06798:PrkA serine protein kinase C-terminal domain|PF08298:PrkA AAA domain	-
CN228_20430	709.334	561.972	688.586	388.098	360.149	449.355	565.57	542.774	671.619	716.439	432.978	0.726223	1.62922e-07	3.6679e-06	559.685	374.597	0.578783	4.22809e-05	0.000265896	CN228_RS20430	4204841	4205155	+	315	protein_coding	DUF883 domain-containing protein && PF05957:Bacterial protein of unknown function (DUF883)	-
CN228_26110	197.649	171.075	168.718	116.51	135.643	126.096	190.925	180.166	193.166	301.18	209.699	0.52255	0.000494096	0.00430594	272.072	181.384	0.584901	0.000137795	0.000771004	CN228_RS26110	5375526	5376008	-	483	protein_coding	PAS domain-containing protein && PF08448:PAS fold	-
CN228_05580	220.299	187.286	169.702	97.5378	120.8	93.9885	158.054	177.477	134.508	144.667	77.4338	0.902369	9.73987e-06	0.000138107	101.372	66.9733	0.599582	0.00840884	0.0291991	CN228_RS05580	1119681	1119896	-	216	protein_coding	TIGR02450 family Trp-rich protein && -	-
CN228_16140	584.467	703.476	705.449	541.102	486.327	589.505	843.836	846.638	748.627	2983.1	2393.92	0.317426	0.00703357	0.0394572	3141.39	2071.2	0.601013	1.0173e-07	9.80888e-07	gltA	3316385	3317674	+	1290	protein_coding	citrate (Si)-synthase && PF00285:Citrate synthase	Citrate_synt
CN228_30115	344.815	275.56	344.872	112.764	120.978	136.204	148.54	212.25	203.448	396.537	150.319	1.39914	1.04635e-18	1.27878e-16	199.4	130.033	0.616921	0.000962529	0.00440471	CN228_RS30115	6227194	6227547	-	354	protein_coding	RidA family protein && PF01042:Endoribonuclease L-PSP	Ribonuc_L-PSP
CN228_31535	108.9	110.032	115.312	89.8209	84.3737	82.0631	130.241	121.463	139.336	540.972	410.262	0.398767	0.00111947	0.00880407	544.551	354.939	0.617037	1.62322e-06	1.29116e-05	CN228_RS31535	6512628	6514022	-	1395	protein_coding	FAD-binding oxidoreductase && PF01565:FAD binding domain|PF02913:FAD linked oxidases, C-terminal domain	FAD_binding_4
CN228_20690	43.9815	35.5217	41.8345	18.8109	20.9337	20.1404	24.2921	34.2276	33.1263	118.276	57.7376	1.03415	1.88147e-06	3.21919e-05	76.8512	49.9437	0.62187	0.0140262	0.0439191	xdhC	4267288	4268127	+	840	protein_coding	xanthine dehydrogenase accessory protein XdhC && PF02625:XdhC and CoxI family|PF13478:XdhC Rossmann domain	-
CN228_05905	225.896	254.062	195.84	157.741	178.574	165.192	235.182	258.148	281.072	232.797	170.96	0.446505	0.00617115	0.0356074	229.597	147.88	0.634399	0.000118989	0.000675908	CN228_RS05905	1178559	1178855	-	297	protein_coding	DUF1244 domain-containing protein && -	-
CN228_03445	226.779	196.083	220.695	149.939	121.296	148.076	176.462	224.625	248.784	712.404	459.072	0.633575	1.34018e-06	2.3886e-05	618.876	397.223	0.639317	2.3618e-05	0.00015545	CN228_RS03445	673821	674774	-	954	protein_coding	adenosine deaminase && PF00962:Adenosine/AMP deaminase	-
CN228_20725	63.503	59.052	57.7896	51.4903	38.4421	42.1816	55.5522	76.9778	73.1314	208.397	150.994	0.464273	0.00619378	0.0356074	204.492	130.663	0.645822	0.00062789	0.00301318	alc	4272974	4273969	+	996	protein_coding	allantoicase && PF03561:Allantoicase repeat	-
CN228_20685	69.696	59.6968	70.2911	23.8876	21.6975	25.2453	25.402	47.0526	38.7018	551.247	193.393	1.5107	1.45567e-26	3.55806e-24	264.006	167.32	0.658258	0.000926647	0.00427042	xdhB	4264917	4267295	+	2379	protein_coding	xanthine dehydrogenase molybdopterin binding subunit && PF02738:Molybdopterin-binding domain of aldehyde dehydrogenase|PF01315:Aldehyde oxidase and xanthine dehydrogenase, a/b hammerhead domain	-
CN228_05085	105.734	85.6287	103.848	58.8404	69.5266	65.7498	94.4368	99.1322	113.363	687.558	447.186	0.620438	3.31016e-06	5.27672e-05	614.928	386.799	0.668615	4.89098e-07	4.21786e-06	CN228_RS05085	1019221	1021227	+	2007	protein_coding	hybrid sensor histidine kinase/response regulator && PF07696:7TMR-DISM extracellular 2|PF00512:His Kinase A (phospho-acceptor) domain|PF02518:Histidine kinase-, DNA gyrase B-, and HSP90-like ATPase|PF07695:7TM diverse intracellular signalling	7TMR-DISM_7TM
CN228_20715	44.1745	41.9562	43.9751	23.2501	18.9078	25.771	34.1777	38.3349	37.4006	140.387	72.5026	0.952787	2.39431e-06	3.92651e-05	102.048	62.7342	0.701805	0.00194318	0.0081145	puuE	4271491	4272420	+	930	protein_coding	allantoinase PuuE && PF01522:Polysaccharide deacetylase	Polysacc_deac_1
CN228_33190	1297.79	1384.87	1421.48	868.955	890.85	968.805	1552.04	1403.16	1463.7	742.789	488.562	0.604434	3.5762e-07	7.64859e-06	688.191	422.647	0.703361	1.01323e-08	1.11948e-07	CN228_RS33190	6730213	6730368	+	156	protein_coding	hypothetical protein && -	-
CN228_04330	4741.59	3799.01	4178.58	3206.94	2954.5	3824.12	5012.27	5259.49	6112.16	7217.18	5604.37	0.364862	0.00341632	0.0220301	7997.56	4848.74	0.721915	4.79116e-09	5.5518e-08	CN228_RS04330	857017	857505	-	489	protein_coding	DUF3015 domain-containing protein && PF11220:Protein of unknown function (DUF3015)	-
CN228_14105	2043.23	1739.12	2045.05	1453.62	1561.09	1649.14	2589.69	2437.54	2635.2	2414.08	1911.07	0.337016	0.00260832	0.0175472	2730.82	1653.16	0.724084	2.91411e-12	5.30632e-11	CN228_RS14105	2876447	2876803	-	357	protein_coding	hypothetical protein && -	-
CN228_02340	355.039	359.084	359.383	300.314	235.679	287.951	468.61	414.09	477.087	1584.2	1202.74	0.397325	0.000698521	0.0058112	1726.65	1040.73	0.730195	3.85314e-09	4.54549e-08	CN228_RS02340	480149	481420	-	1272	protein_coding	YeaH/YhbH family protein && PF04285:Protein of unknown function (DUF444)	-
CN228_29935	70.0722	46.9944	43.7356	24.1108	19.6591	23.9017	30.6652	41.1276	39.927	422.621	175.903	1.26438	4.46544e-12	2.18296e-10	252.615	152.203	0.730704	2.83386e-05	0.00018443	CN228_RS29935	6188451	6190715	-	2265	protein_coding	heavy metal translocating P-type ATPase && PF00702:haloacid dehalogenase-like hydrolase|PF00122:E1-E2 ATPase	E1-E2_ATPase
CN228_22670	205.143	157.98	221.772	133.343	123.858	123.137	209.452	186.013	233.093	321.768	206.899	0.636079	7.48146e-05	0.000836652	297.405	179.001	0.731568	2.68509e-06	2.06966e-05	CN228_RS22670	4678466	4678939	+	474	protein_coding	MarR family transcriptional regulator && PF01047:MarR family	MarR
CN228_07360	154.47	100.507	88.786	51.6069	46.3777	54.7971	68.3635	92.8236	92.3933	634.222	278.8	1.18575	4.84162e-11	1.95685e-09	402.499	241.215	0.738504	2.77363e-06	2.13475e-05	norR	1486822	1488411	-	1590	protein_coding	nitric oxide reductase transcriptional regulator NorR && PF00158:Sigma-54 interaction domain|PF01590:GAF domain	Sigma54_activat
CN228_05760	341.565	306.082	317.292	227.024	263.702	232.586	407.351	411.89	395.359	1323.35	981.311	0.431439	0.000143075	0.0014514	1433.29	848.806	0.755952	1.04553e-11	1.73458e-10	CN228_RS05760	1152551	1153732	-	1182	protein_coding	HD-GYP domain-containing protein && PF13487:HD domain|PF11871:Domain of unknown function (DUF3391)	-
CN228_32010	184.062	107.298	108.369	92.4042	70.0974	78.8587	137.184	118.433	161.354	570.579	340.669	0.743791	8.31479e-05	0.000911962	511.938	294.792	0.795416	3.08734e-07	2.74878e-06	trpB	6605180	6606409	-	1230	protein_coding	tryptophan synthase subunit beta && PF00291:Pyridoxal-phosphate dependent enzyme	PALP
CN228_30120	288.973	216.171	217.316	98.5787	100.421	98.7529	158.532	176.659	187.318	1091.47	444.942	1.29456	2.83758e-21	4.28391e-19	679.131	384.913	0.818975	5.83513e-11	8.81341e-10	CN228_RS30120	6227519	6228820	-	1302	protein_coding	D-amino acid dehydrogenase && PF01266:FAD dependent oxidoreductase	DAO
CN228_27620	542.36	395.359	485.119	243.871	311.882	312.003	403.199	553.288	572.327	480.509	289.867	0.729103	3.16722e-06	5.09634e-05	444.109	250.708	0.824948	5.96934e-07	5.05604e-06	CN228_RS27620	5688440	5688730	-	291	protein_coding	phosphate starvation-inducible protein PsiF && -	-
CN228_13600	72.8441	64.3366	74.6638	42.5619	46.9831	49.5576	67.3837	128.558	55.3876	121.68	79.0336	0.622187	0.00205597	0.0144565	124.246	68.366	0.86428	0.00142693	0.00621947	CN228_RS13600	2771763	2772257	+	495	protein_coding	copper chaperone PCu(A)C && PF04314:Protein of unknown function (DUF461)	-
CN228_19705	108.17	99.3477	112.179	43.0423	55.5702	51.7719	92.1187	96.1326	87.237	602.058	280.171	1.10375	1.46286e-15	1.08824e-13	446.391	242.318	0.881976	1.16198e-09	1.48472e-08	CN228_RS19705	4063313	4064935	-	1623	protein_coding	methyl-accepting chemotaxis protein && PF12729:Four helix bundle sensory module for signal transduction|PF00015:Methyl-accepting chemotaxis protein (MCP) signalling domain|PF00672:HAMP domain	HAMP
CN228_02960	1313.16	772.488	981.132	460.233	576.384	570.601	925.753	1148.4	903.776	1655.16	857.883	0.94809	9.54939e-09	2.67852e-07	1382.56	742.002	0.898184	3.04872e-11	4.78456e-10	bfr	582519	582983	+	465	protein_coding	bacterioferritin && PF00210:Ferritin-like domain	Ferritin
CN228_31530	306.207	366.602	313.856	278.045	245.291	261.22	508.485	496.167	471.878	762.203	599.655	0.346228	0.00491288	0.0294601	981.757	518.825	0.920134	2.77617e-15	6.59467e-14	CN228_RS31530	6511895	6512560	-	666	protein_coding	fumarylacetoacetate hydrolase family protein && PF01557:Fumarylacetoacetate (FAA) hydrolase family	FAA_hydrolase
CN228_15595	136.101	132.378	113.912	87.3686	96.0848	98.3422	197.097	176.877	158.702	488.395	356.113	0.456189	0.000610338	0.00518686	585.541	308.047	0.92706	1.01974e-11	1.69719e-10	CN228_RS15595	3199987	3201087	-	1101	protein_coding	ABC transporter substrate-binding protein && PF13407:Periplasmic binding protein domain	-
CN228_31935	114.838	108.25	105.936	67.4607	55.9695	67.1758	142.44	97.9932	120.503	373.33	213.933	0.803052	2.45333e-08	6.39236e-07	352.389	185.106	0.928332	3.71377e-08	3.8356e-07	CN228_RS31935	6591337	6592314	-	978	protein_coding	NADPH:quinone reductase && PF00107:Zinc-binding dehydrogenase|PF08240:Alcohol dehydrogenase GroES-like domain	ADH_zinc_N
CN228_07645	704.352	383.275	580.343	293.498	271.664	366.231	533.238	597.79	683.057	1516.06	837.045	0.856788	1.70063e-06	2.92931e-05	1417.91	724.185	0.969204	3.44774e-12	6.21306e-11	CN228_RS07645	1555712	1556494	-	783	protein_coding	OmpA family protein && PF00691:OmpA family|PF14346:Domain of unknown function (DUF4398)	-
CN228_07650	1152.24	633.412	942.478	437.916	410.355	572.785	819.893	922.261	1085.29	1311.07	675.265	0.957053	1.41239e-07	3.23652e-06	1168.46	584.212	0.999889	1.79682e-11	2.91621e-10	CN228_RS07650	1556553	1556966	-	414	protein_coding	DUF4398 domain-containing protein && PF14346:Domain of unknown function (DUF4398)	-
CN228_31995	969.191	1422.18	1118.98	981.326	937.368	781.735	2038.8	1901.19	1589.52	3309.71	2519.52	0.393623	0.00512907	0.0305779	4488.46	2179.73	1.04212	1.6987e-16	4.48354e-15	CN228_RS31995	6602636	6603448	+	813	protein_coding	alpha/beta fold hydrolase && PF12697:Alpha/beta hydrolase family	-
CN228_05535	56.9083	51.2828	51.6398	37.4974	39.9296	41.0592	92.348	88.3635	64.1063	268.704	197.058	0.447482	0.00268625	0.0180007	354.211	170.465	1.05611	2.84114e-10	3.98064e-09	phrB	1113166	1114614	-	1449	protein_coding	deoxyribodipyrimidine photo-lyase && PF00875:DNA photolyase|PF03441:FAD binding domain of DNA photolyase	-
CN228_30855	46.8295	36.0241	41.6598	28.1771	23.3168	24.024	45.752	48.1336	64.837	96.6643	57.9767	0.736239	0.00127714	0.00976986	105.988	50.1649	1.07721	7.19445e-06	5.18596e-05	CN228_RS30855	6371110	6371778	-	669	protein_coding	haloacid dehalogenase type II && PF13419:Haloacid dehalogenase-like hydrolase	-
CN228_28425	31.0207	20.3171	31.3359	9.74521	9.39654	8.84262	20.4443	20.4569	18.4216	379.443	126.989	1.57829	4.75702e-18	4.98323e-16	234.184	109.862	1.09227	1.07727e-10	1.57257e-09	putA	5872965	5876918	+	3954	protein_coding	trifunctional transcriptional regulator/proline dehydrogenase/L-glutamate gamma-semialdehyde dehydrogenase && PF14850:DNA-binding domain of Proline dehydrogenase|PF01619:Proline dehydrogenase|PF00171:Aldehyde dehydrogenase family	Aldedh
CN228_31060	378.166	293.679	282.629	117.01	117.571	133.661	197.132	274.028	318.401	1172.8	447.593	1.38976	5.88467e-24	1.11874e-21	834.623	387.213	1.10776	5.14189e-12	8.89786e-11	bioB	6408792	6409850	-	1059	protein_coding	biotin synthase BioB && PF04055:Radical SAM superfamily|PF06968:Biotin and Thiamin Synthesis associated domain	Radical_SAM
CN228_30805	12.7709	12.594	15.5833	9.69674	8.94816	5.99515	16.6869	19.4567	17.1205	69.2777	41.2244	0.747318	0.00558787	0.0326308	77.5329	35.6659	1.12024	4.20355e-05	0.000264672	CN228_RS30805	6358759	6360216	-	1458	protein_coding	NAD-dependent succinate-semialdehyde dehydrogenase && PF00171:Aldehyde dehydrogenase family	Aldedh
CN228_31160	34.7713	40.183	52.6113	9.70633	16.2862	23.2997	31.8765	47.2476	27.5097	105.689	40.4105	1.38772	7.22479e-07	1.41545e-05	76.0277	34.9464	1.12424	0.000403937	0.00202589	CN228_RS31160	6432479	6433192	+	714	protein_coding	3'-5' exonuclease && PF00929:Exonuclease	Exonuc_X-T
CN228_00780	587.007	470.208	366.052	236.144	361.087	253.247	492.331	715.231	638.439	356.645	210.88	0.758764	7.77043e-05	0.000859604	398.073	182.354	1.12674	1.19491e-09	1.52307e-08	CN228_RS00780	173364	173579	-	216	protein_coding	DUF1127 domain-containing protein && -	-
CN228_04875	130.006	114.804	136.317	89.5009	106.216	106.514	205.63	215.695	235.859	1224.61	960.61	0.350215	0.00401322	0.0250912	1816.59	830.894	1.12849	6.50598e-22	2.53733e-20	CN228_RS04875	979905	982673	+	2769	protein_coding	PAS domain-containing protein && PF02518:Histidine kinase-, DNA gyrase B-, and HSP90-like ATPase|PF08447:PAS fold	HATPase_c
CN228_12155	37.9116	39.3057	40.1804	19.3517	19.3038	27.3108	44.5144	53.8563	47.1338	156.087	86.7741	0.847222	1.86649e-05	0.000248849	166.477	75.0695	1.14974	2.84238e-08	2.96493e-07	CN228_RS12155	2410515	2411660	+	1146	protein_coding	diguanylate cyclase && PF00990:Diguanylate cyclase, GGDEF domain|PF02743:Cache domain	GGDEF
CN228_20915	101.036	77.1366	89.9236	46.8766	54.8603	65.1745	129.849	115.191	123.459	255.735	157.493	0.699285	6.07772e-05	0.00070422	302.394	136.23	1.15061	6.6171e-12	1.1301e-10	CN228_RS20915	4311442	4312263	+	822	protein_coding	aldo/keto reductase && PF00248:Aldo/keto reductase family	Aldo_ket_red
CN228_02180	263.211	231.599	234.2	192.88	194.204	184.863	469.633	419.914	376.339	842.452	653.799	0.365689	0.00152988	0.0113553	1258.81	565.597	1.1544	1.67572e-21	6.43919e-20	CN228_RS02180	440616	441611	-	996	protein_coding	ArsR family transcriptional regulator && PF12840:Helix-turn-helix domain|PF13489:Methyltransferase domain	-
CN228_31050	127.186	77.9978	91.875	47.3382	53.8564	35.4383	80.4121	111.548	129.135	252.365	114.786	1.13622	3.56185e-08	9.05368e-07	234.615	99.2866	1.24002	2.93659e-09	3.51987e-08	CN228_RS31050	6406814	6407545	-	732	protein_coding	alpha/beta fold hydrolase && PF12697:Alpha/beta hydrolase family	-
CN228_02175	318.883	398.2	372.379	326.091	266.71	286.937	770.655	651.469	650.059	1505.13	1202.39	0.323962	0.00862026	0.0466257	2463.92	1040.39	1.24377	8.57487e-25	4.18806e-23	CN228_RS02175	439405	440595	-	1191	protein_coding	methionine adenosyltransferase && PF02772:S-adenosylmethionine synthetase, central domain|PF00438:S-adenosylmethionine synthetase, N-terminal domain|PF02773:S-adenosylmethionine synthetase, C-terminal domain	-
CN228_32555	528.574	464.871	474.166	348.725	376.513	358.791	690.416	894.482	1053.26	587.47	429.251	0.452703	0.00026028	0.00249723	908.512	371.318	1.2906	8.85156e-18	2.5699e-16	CN228_RS32555	6701112	6701456	-	345	protein_coding	hypothetical protein && -	-
CN228_31045	110.56	91.0308	78.9138	39.0151	53.2221	48.0386	95.9227	102.7	146.506	263.6	130.431	1.0159	1.98915e-08	5.29031e-07	279.023	112.803	1.30593	2.27525e-11	3.60553e-10	bioC	6406012	6406821	-	810	protein_coding	malonyl-ACP O-methyltransferase BioC && PF08241:Methyltransferase domain	Methyltransf_11
CN228_31055	88.3442	81.9044	79.6138	38.6375	40.7209	40.247	77.4279	102.677	115.444	345.256	163.498	1.07857	1.96659e-13	1.21621e-11	351.368	141.435	1.31245	2.16795e-14	4.88349e-13	bioF	6407538	6408728	-	1191	protein_coding	8-amino-7-oxononanoate synthase && PF00155:Aminotransferase class I and II	Aminotran_1_2
Novel00361	12847.1	9281.78	10732.5	8213.5	9288.68	8011.66	19482.7	20482.6	23854.6	13461.6	10337.2	0.380989	0.00262091	0.0175858	22488.5	8941.61	1.33057	1.16359e-32	9.50145e-31	-	5283346	5283698	-	353	-	-	-
CN228_31040	37.7582	26.9633	37.367	19.1322	17.9083	17.3899	52.4367	39.9674	43.8651	80.6899	42.54	0.921879	0.000303089	0.00285985	92.644	36.8037	1.33145	1.59696e-07	1.51465e-06	bioD	6405301	6405981	-	681	protein_coding	dethiobiotin synthase && PF13500:AAA domain	-
CN228_25635	244120	209907	244087	141361	159237	157002	375812	340942	437759	314313	203792	0.625105	3.14684e-09	9.6723e-08	447144	176281	1.34286	3.42399e-32	2.71118e-30	ssrA	5283339	5283726	+	388	protein_coding	transfer-messenger RNA && -	-
CN228_32560	313.468	290.384	309.365	201.609	200.251	221.3	494.676	534.366	575.37	349.661	236.026	0.566836	4.84826e-05	0.000576068	528.54	204.188	1.37192	4.06013e-23	1.78304e-21	CN228_RS32560	6701699	6702028	+	330	protein_coding	CopG family transcriptional regulator && PF01402:Ribbon-helix-helix protein, copG family	RHH_1
CN228_26010	182.647	174.078	179.267	118.36	134.904	139.399	291.002	390.528	352.5	166.04	120.34	0.464608	0.00800324	0.0439496	275.628	104.094	1.40533	2.03758e-15	4.9071e-14	CN228_RS26010	5361491	5361757	+	267	protein_coding	ribbon-helix-helix protein%2C CopG family && -	-
CN228_32565	137.503	131.865	126.07	97.3646	86.8543	86.2042	257.796	240.867	231.173	897.351	607.028	0.563827	1.06374e-06	1.95706e-05	1425.22	525.198	1.44022	8.58182e-36	8.00868e-34	CN228_RS32565	6702039	6703994	+	1956	protein_coding	relaxase/mobilization nuclease domain-containing protein && PF03432:Relaxase/Mobilisation nuclease domain	-
CN228_26900	6.88571	4.62752	6.78627	2.73238	1.27069	3.03189	3.51623	5.15255	10.6335	23.7043	9.00882	1.3924	0.00385465	0.0243969	21.4938	7.79836	1.45762	0.00832939	0.0289617	CN228_RS26900	5537246	5538361	+	1116	protein_coding	phosphotriesterase-related protein && PF02126:Phosphotriesterase family	-
CN228_32545	2817.84	2724.07	2545.12	2353.82	2196.77	2054.61	5811.62	6422.13	5979.7	2617.58	2114.91	0.307634	0.00315417	0.0207037	5073.18	1829.73	1.47125	1.27802e-45	1.71255e-43	CN228_RS32545	6700536	6700814	-	279	protein_coding	hypothetical protein && -	-
CN228_05540	35.4407	42.9255	50.9898	25.0071	28.081	29.7785	86.3391	105.01	57.6221	136.427	86.461	0.657706	0.0013283	0.0100711	226.002	74.7898	1.59712	2.81905e-13	5.75483e-12	CN228_RS05540	1114624	1115532	-	909	protein_coding	MerR family transcriptional regulator && PF13411:MerR HTH family regulatory protein	-
Novel00372	28378.6	25097	26074.2	21705.2	19962.2	23464.8	70143.7	62777.9	68939.2	41811.7	33862.9	0.304196	0.00336392	0.0218144	91286.9	29297.2	1.63964	9.18428e-57	1.77767e-54	-	5460474	5460926	+	453	-	-	-
CN228_11130	144.129	137.353	167.053	116.171	107.961	132.474	392.142	374.936	367.95	758.848	596.742	0.346374	0.00790867	0.0435207	1652.13	516.279	1.67815	3.95398e-46	5.43777e-44	CN228_RS11130	2230242	2231699	-	1458	protein_coding	mannose-1-phosphate guanylyltransferase/mannose-6-phosphate isomerase && PF01050:Mannose-6-phosphate isomerase|PF00483:Nucleotidyl transferase	-
CN228_33415	855.88	436.337	595.781	92.4042	140.627	159.78	163.505	329.042	920.716	525.972	108.234	2.28101	4.3983e-10	1.49513e-08	338.35	93.6014	1.85377	0.0114111	0.0370401	CN228_RS33415	4597322	4597561	+	240	protein_coding	hypothetical protein && -	-
CN228_22210	170.024	111.061	122.153	20.8655	25.922	39.4145	56.9629	70.0746	195.803	87.0395	18.4071	2.24235	1.21712e-12	6.83657e-11	59.9064	15.9216	1.90918	9.19569e-06	6.48538e-05	CN228_RS22210	4597597	4597782	+	186	protein_coding	hypothetical protein && -	-
CN228_30720	239.26	192.761	253.63	51.6024	67.7736	73.2378	250.056	234.656	282.725	919.057	255.384	1.84762	4.98153e-33	2.13085e-30	884.821	220.881	2.00223	1.3417e-41	1.55816e-39	CN228_RS30720	6337534	6338688	+	1155	protein_coding	aminotransferase class V-fold PLP-dependent enzyme && PF00266:Aminotransferase class-V	Aminotran_5
CN228_11655	2239.44	1081.81	1669.97	222.565	229.74	373.933	443.045	1074.48	2503.64	1616.6	264.621	2.61097	1.68859e-11	7.537e-10	1119.25	228.922	2.28956	0.00112078	0.00503629	CN228_RS11655	2326518	2326796	-	279	protein_coding	DUF3509 domain-containing protein && -	-
CN228_06590	1815.9	596.246	1222.35	163.133	167.486	258.759	238.999	795.884	2280.95	2051.14	328.802	2.64113	1.07015e-07	2.56687e-06	1607.42	284.446	2.49848	0.0037069	0.0144569	CN228_RS06590	1335145	1335630	+	486	protein_coding	PA2169 family four-helix-bundle protein && PF09537:Domain of unknown function (DUF2383)	-
CN228_22955	26.2447	22.3411	26.0726	24.6159	31.7714	30.0455	6.43297	4.71331	5.59026	63.4157	72.6261	-0.195984	0.408757	0.648177	12.2302	62.814	-2.36148	2.48516e-10	3.51012e-09	CN228_RS22955	4733241	4733972	-	732	protein_coding	adenosylcobinamide-GDP ribazoletransferase && PF02654:Cobalamin-5-phosphate synthase	-
CN228_11025	365.796	397.153	362.779	473.358	447.529	441.006	106.278	85.1888	80.1995	1692.43	2025.64	-0.259206	0.010597	0.054613	351.516	1752.48	-2.31735	7.97816e-73	2.19441e-70	fahA	2208284	2209579	+	1296	protein_coding	fumarylacetoacetase && PF09298:Fumarylacetoacetase N-terminal|PF01557:Fumarylacetoacetate (FAA) hydrolase family	FAA_hydrolase
CN228_22990	37.6822	31.2909	34.9008	31.0853	30.9322	22.0895	6.6306	7.06635	3.77149	78.4665	62.835	0.31965	0.179346	0.405365	11.3565	54.3582	-2.25322	1.50671e-08	1.6309e-07	bluB	4739477	4740127	-	651	protein_coding	5%2C6-dimethylbenzimidazole synthase && PF00881:Nitroreductase family	Nitroreductase
CN228_12290	2.25284	3.19626	1.15456	2.60065	2.24499	2.06659	0.230086	0.786704	0.479868	26.108	27.0567	-0.0471226	0.902712	0.95375	5.09737	23.4101	-2.19478	0.000159771	0.000880764	CN228_RS12290	2448088	2451498	+	3411	protein_coding	non-ribosomal peptide synthetase && PF13745:HxxPF-repeated domain|PF00668:Condensation domain|PF13193:AMP-binding enzyme C-terminal domain|PF00501:AMP-binding enzyme|PF00550:Phosphopantetheine attachment site	AMP-binding
CN228_01465	1.03161	1.00142	2.24693	2.41896	1.23742	2.58345	0.684836	0.334511	0.357074	11.389	16.4109	-0.533212	0.303359	0.55081	3.14981	14.2051	-2.17269	0.00353869	0.0138734	CN228_RS01465	298889	301180	+	2292	protein_coding	phage tail tape measure protein && PF10145:Phage-related minor tail protein	-
CN228_06215	7.56305	6.9553	6.93598	9.33376	9.54941	14.4306	2.90675	3.09777	2.20448	36.9641	56.7872	-0.619161	0.0322464	0.127546	12.1721	49.1265	-2.00946	5.58832e-07	4.74871e-06	CN228_RS06215	1242188	1243672	-	1485	protein_coding	mannuronan synthase && PF13641:Glycosyltransferase like family 2	-
CN228_06220	31.1938	27.6667	34.2733	27.7844	35.3176	55.6652	6.85304	9.89665	13.0499	142.336	179.575	-0.335528	0.129821	0.326972	39.1712	155.326	-1.98969	4.35701e-12	7.69248e-11	CN228_RS06220	1243772	1245088	-	1317	protein_coding	nucleotide sugar dehydrogenase && PF00984:UDP-glucose/GDP-mannose dehydrogenase family, central domain|PF03720:UDP-glucose/GDP-mannose dehydrogenase family, UDP binding domain|PF03721:UDP-glucose/GDP-mannose dehydrogenase family, NAD binding domain	-
CN228_28865	48.2186	37.3786	40.5341	49.4558	45.9381	69.1676	14.7384	11.2485	15.8496	124.7	160.931	-0.368293	0.065272	0.2081	35.5799	139.232	-1.97073	4.99604e-14	1.08337e-12	CN228_RS28865	5965918	5966769	-	852	protein_coding	biotin-independent malonate decarboxylase subunit beta && PF01039:Carboxyl transferase domain	Carboxyl_trans
CN228_13880	7.90582	8.85513	11.22	15.9711	12.2551	6.38194	7.26687	0	1.68398	15.7793	19.2964	-0.292971	0.520213	0.74536	4.34327	16.6982	-1.94486	0.0075334	0.0265472	CN228_RS13880	2824832	2825317	+	486	protein_coding	hypothetical protein && -	-
CN228_05965	13.0987	10.9568	10.2837	7.58054	9.09288	8.6411	2.22015	2.89184	1.54345	84.5026	61.6301	0.455992	0.048326	0.167155	14.0968	53.3071	-1.91303	2.6902e-07	2.43235e-06	CN228_RS05965	1188501	1190621	-	2121	protein_coding	glycosyl transferase family protein && PF13632:Glycosyl transferase family group 2|PF05157:Type II secretion system (T2SS), protein E, N-terminal domain	-
CN228_08885	352.083	351.186	338.531	380.978	457.973	422.948	111.505	113.12	111.805	442.359	530.134	-0.260869	0.0399985	0.148133	122.928	458.538	-1.89902	9.88972e-34	8.47273e-32	CN228_RS08885	1805010	1805375	-	366	protein_coding	hypothetical protein && -	-
CN228_09170	17.0513	16.9201	15.5353	19.547	15.9989	15.5443	6.03709	3.44032	4.197	44.7974	45.7296	-0.0298952	0.914384	0.960019	10.6482	39.5685	-1.89479	8.40359e-06	5.99143e-05	CN228_RS09170	1852164	1852943	-	780	protein_coding	TIGR03761 family integrating conjugative element protein && PF08900:Domain of unknown function (DUF1845)	-
CN228_12220	12.6588	20.3025	13.5392	39.7493	19.0135	18.9027	8.03822	9.28034	4.57215	28.9532	47.8393	-0.723504	0.0399794	0.148133	11.7397	41.4173	-1.81432	5.47916e-05	0.000332955	CN228_RS12220	2423667	2424203	-	537	protein_coding	RNA polymerase factor sigma-70 && PF08281:Sigma-70, region 4|PF04542:Sigma-70 region 2	Sigma70_r4_2
CN228_22995	23.9455	42.2833	38.1012	27.379	23.8536	29.8065	7.26687	6.50748	9.47239	156.813	120.538	0.379931	0.0719702	0.222276	30.0713	104.291	-1.79763	3.47778e-11	5.40919e-10	CN228_RS22995	4740124	4741419	-	1296	protein_coding	cobyrinate a%2Cc-diamide synthase && PF01656:CobQ/CobB/MinD/ParA nucleotide binding domain|PF07685:CobB/CobQ-like glutamine amidotransferase domain	CbiA
CN228_22975	20.2297	25.3326	22.8086	28.651	26.4011	23.3524	8.05772	6.8221	8.12252	115.866	131.456	-0.181795	0.337054	0.585284	33.5479	113.732	-1.76283	6.488e-12	1.11168e-10	CN228_RS22975	4736118	4737578	-	1461	protein_coding	cobyric acid synthase && PF01656:CobQ/CobB/MinD/ParA nucleotide binding domain|PF07685:CobB/CobQ-like glutamine amidotransferase domain	CbiA
CN228_22980	30.5849	28.8334	28.6361	25.9283	33.5826	26.934	9.37101	9.15461	6.92191	102.671	99.722	0.0425042	0.833944	0.927694	25.536	86.2471	-1.75316	2.07595e-09	2.52888e-08	CN228_RS22980	4737575	4738579	-	1005	protein_coding	threonine-phosphate decarboxylase && PF00155:Aminotransferase class I and II	Aminotran_1_2
CN228_06205	3.3467	4.06095	5.14547	5.10087	6.42305	9.778	3.05486	1.35651	2.02721	20.5812	34.5556	-0.748356	0.0465338	0.163601	9.08212	29.8893	-1.71972	0.000454875	0.00224898	CN228_RS06205	1239560	1240972	-	1413	protein_coding	alginate biosynthesis TPR repeat lipoprotein AlgK && -	-
CN228_23000	70.0255	75.9458	83.1598	71.568	63.4896	71.8736	25.0066	21.2972	17.3846	162.695	145.342	0.162154	0.346317	0.594133	38.9174	125.75	-1.69022	4.54584e-12	7.972e-11	cobO	4741459	4742070	-	612	protein_coding	cob(I)yrinic acid a%2Cc-diamide adenosyltransferase && PF12557:Cob(I)alamin adenosyltransferase N terminal|PF02572:ATP:corrinoid adenosyltransferase BtuR/CobO/CobP	-
CN228_06050	12.3148	15.9392	12.6225	19.8009	13.5056	13.9864	5.45015	3.04246	6.49535	23.8938	27.3489	-0.194373	0.595652	0.796313	7.53893	23.6685	-1.6572	0.00157777	0.00680878	CN228_RS06050	1206470	1206973	-	504	protein_coding	sigma-70 family RNA polymerase sigma factor && PF04542:Sigma-70 region 2|PF08281:Sigma-70, region 4	Sigma70_r2
CN228_22960	54.6753	49.0695	55.5124	36.2844	60.8813	53.1453	16.4361	14.7185	16.4254	105.886	98.8807	0.099153	0.65016	0.835362	27.2165	85.5015	-1.65169	4.0506e-08	4.15068e-07	CN228_RS22960	4733978	4734550	-	573	protein_coding	alpha-ribazole phosphatase family protein && PF00300:Histidine phosphatase superfamily (branch 1)	-
CN228_13365	304.164	294.025	271.24	281.399	380.91	330.329	95.6687	98.8355	121.394	935.008	1056.28	-0.175706	0.174974	0.399874	292.31	913.52	-1.64466	2.22273e-28	1.43408e-26	CN228_RS13365	2698151	2699077	-	927	protein_coding	alpha/beta hydrolase && PF00561:alpha/beta hydrolase fold	Abhydrolase_1
CN228_22985	26.9869	33.141	26.6613	29.5815	29.329	23.8849	11.6558	10.1214	4.50173	91.5015	86.3722	0.0841848	0.694687	0.85751	23.8571	74.7208	-1.64138	3.0869e-07	2.74878e-06	CN228_RS22985	4738572	4739480	-	909	protein_coding	cobalamin biosynthesis protein && PF03186:CobD/Cbib protein	-
CN228_21115	29.6615	31.1072	36.103	41.2341	49.3027	94.7465	16.8779	25.7627	20.167	125.438	237.398	-0.920399	0.0174122	0.0797294	69.9817	205.353	-1.55194	1.50531e-08	1.6309e-07	CN228_RS21115	4358511	4359626	-	1116	protein_coding	ABC transporter ATP-binding protein && PF00005:ABC transporter	ABC_tran
CN228_04710	91.521	96.1717	103.056	120.73	111.15	121.922	40.0968	38.4544	41.5581	541.414	651.712	-0.267741	0.0251958	0.105835	192.446	563.842	-1.5513	4.66669e-29	3.12669e-27	purH	941758	943362	-	1605	protein_coding	bifunctional phosphoribosylaminoimidazolecarboxamide formyltransferase/IMP cyclohydrolase && PF01808:AICARFT/IMPCHase bienzyme|PF02142:MGS-like domain	-
CN228_30055	16.5085	25.1582	21.1057	19.3133	21.463	21.3379	8.24888	6.44672	6.39002	121.213	118.705	0.0313103	0.875471	0.939242	35.0506	102.682	-1.55005	1.82256e-09	2.23584e-08	CN228_RS30055	6213479	6215143	-	1665	protein_coding	bifunctional diguanylate cyclase/phosphodiesterase && PF00990:Diguanylate cyclase, GGDEF domain|PF00563:EAL domain	EAL
CN228_13360	27.1175	30.188	24.9899	26.1345	45.3597	34.6523	15.5247	10.3259	10.3335	113.403	144.772	-0.350873	0.0970569	0.269585	42.918	125.177	-1.54336	9.38996e-09	1.04408e-07	CN228_RS13360	2696865	2698052	-	1188	protein_coding	efflux RND transporter periplasmic adaptor subunit && PF16576:Barrel-sandwich domain of CusB or HlyD membrane-fusion	-
CN228_13565	2.53717	2.23056	1.81548	2.245	2.80218	2.51184	0.889821	1.05555	0.72907	47.1508	53.5697	-0.182711	0.499193	0.72815	16.4873	46.3333	-1.48721	4.66657e-05	0.000289982	CN228_RS13565	2755274	2761447	-	6174	protein_coding	non-ribosomal peptide synthetase && PF08242:Methyltransferase domain|PF00668:Condensation domain|PF00550:Phosphopantetheine attachment site|PF00501:AMP-binding enzyme|PF08415:Nonribosomal peptide synthase	AMP-binding
CN228_30325	54.0741	42.4247	37.2031	34.7384	39.0952	43.1075	12.7853	10.5685	19.4861	61.8936	53.5578	0.209497	0.417423	0.656443	17.0589	46.3282	-1.44664	8.4056e-05	0.000492463	CN228_RS30325	6264335	6264733	-	399	protein_coding	GFA family protein && PF04828:Glutathione-dependent formaldehyde-activating enzyme	-
CN228_22950	63.7908	65.9884	67.1515	66.531	70.6681	73.0761	25.8337	23.6399	28.6445	274.167	289.618	-0.0790445	0.569972	0.78122	93.576	250.535	-1.42205	1.07965e-15	2.67405e-14	CN228_RS22950	4731935	4733134	-	1200	protein_coding	MFS transporter && PF07690:Major Facilitator Superfamily	MFS_1
CN228_09100	4.60114	4.46649	3.05159	4.8233	5.97363	5.68063	1.4374	1.75526	2.99785	15.3498	20.6542	-0.425451	0.321178	0.567342	6.74622	17.8643	-1.41067	0.0129429	0.0413952	CN228_RS09100	1839582	1840673	-	1092	protein_coding	type II secretion system F family protein && PF00482:Type II secretion system (T2SS), protein F	-
CN228_27115	88.5481	124.902	115.336	121.795	112.536	115.277	55.7886	33.8702	43.0571	474.793	499.533	-0.0731185	0.607834	0.806258	164.95	432.179	-1.39026	2.79872e-16	7.24066e-15	CN228_RS27115	5586138	5587382	-	1245	protein_coding	HPr kinase && PF13535:ATP-grasp domain	-
CN228_32090	41.3996	48.9508	53.1221	53.574	60.0391	50.7805	20.2508	25.2336	17.8853	316.091	358.309	-0.180995	0.213664	0.448746	120.157	309.937	-1.36504	4.87355e-15	1.14726e-13	CN228_RS32090	6616662	6618560	-	1899	protein_coding	FTR1 family protein && PF03239:Iron permease FTR1 family|PF13442:Cytochrome C oxidase, cbb3-type, subunit III	-
CN228_04705	134.095	130.613	147.963	154.649	182.076	157.518	62.374	64.4832	67.5697	620.555	735.208	-0.244759	0.0472578	0.16526	251.547	635.925	-1.33821	8.44917e-23	3.61929e-21	purD	940264	941559	-	1296	protein_coding	phosphoribosylamine--glycine ligase && PF02843:Phosphoribosylglycinamide synthetase, C domain|PF01071:Phosphoribosylglycinamide synthetase, ATP-grasp (A) domain|PF02844:Phosphoribosylglycinamide synthetase, N domain	-
CN228_27120	129.865	162.901	167.414	199.178	163.069	199.669	103.892	56.5547	61.6747	669.44	808.666	-0.272701	0.0449556	0.159915	278.094	699.71	-1.33111	1.30816e-12	2.48597e-11	CN228_RS27120	5587435	5588688	-	1254	protein_coding	HPr kinase && PF13535:ATP-grasp domain	-
CN228_13450	23.2664	28.2319	26.0833	24.0387	28.2571	30.8671	13.0321	8.48744	11.5766	146.329	155.219	-0.0843149	0.637494	0.826119	53.7195	134.261	-1.3229	1.36989e-08	1.49147e-07	CN228_RS13450	2720602	2722227	+	1626	protein_coding	methyl-accepting chemotaxis protein && PF00672:HAMP domain|PF12729:Four helix bundle sensory module for signal transduction|PF00015:Methyl-accepting chemotaxis protein (MCP) signalling domain	HAMP
CN228_24450	85.3151	72.466	82.7618	105.265	104.286	101.256	33.7123	46.1073	44.2956	162.448	207.606	-0.354575	0.0274318	0.112917	72.1123	179.601	-1.31653	4.70353e-11	7.2296e-10	CN228_RS24450	5042894	5043475	+	582	protein_coding	hypothetical protein && -	-
CN228_27125	409.913	559.741	512.053	666.972	537.869	652.286	326.118	196.723	220.399	1892.23	2346.51	-0.310398	0.0194302	0.086651	816.969	2030.38	-1.31342	7.25842e-16	1.82368e-14	CN228_RS27125	5588775	5589875	-	1101	protein_coding	amidinotransferase && -	-
CN228_12135	99.4142	88.6801	120.258	89.0441	108.29	95.6974	39.2411	36.0116	42.1607	118.09	110.996	0.0883678	0.656644	0.838672	38.6787	96.0042	-1.31256	2.76795e-07	2.48973e-06	CN228_RS12135	2406751	2407080	-	330	protein_coding	DUF2388 domain-containing protein && PF09498:Protein of unknown function (DUF2388)	-
CN228_12205	60.9667	69.4751	50.2635	76.6582	91.5716	69.5431	38.1266	31.516	25.6901	140.209	182.576	-0.379426	0.0390195	0.145769	63.68	157.917	-1.30855	2.80015e-09	3.3718e-08	CN228_RS12205	2420996	2421664	-	669	protein_coding	response regulator transcription factor && PF00196:Bacterial regulatory proteins, luxR family|PF00072:Response regulator receiver domain	Response_reg
CN228_03645	103.589	146.266	143.55	163.746	145.748	164.71	79.1875	59.1937	52.1538	558.557	666.134	-0.254085	0.0768365	0.232339	232.852	576.337	-1.30683	1.41928e-16	3.76505e-15	CN228_RS03645	727022	728245	+	1224	protein_coding	type III secretion system effector protein && PF01156:Inosine-uridine preferring nucleoside hydrolase	-
CN228_07055	54.2406	46.2059	64.6724	63.3332	60.5476	72.8675	35.2729	22.9723	21.4565	51.1656	60.2933	-0.238749	0.357424	0.602713	21.2472	52.1622	-1.29449	0.000134759	0.000755631	sctS	1427363	1427629	-	267	protein_coding	type III secretion system export apparatus subunit SctS && -	-
CN228_03475	10.9109	13.3952	9.53881	21.0694	18.7847	14.083	8.52141	4.99478	8.44184	36.1499	57.0039	-0.655398	0.0232529	0.0999425	20.1858	49.3196	-1.29249	0.000273464	0.00142627	CN228_RS03475	680392	681312	-	921	protein_coding	Fe(3+)-dicitrate ABC transporter substrate-binding protein FecB && PF01497:Periplasmic binding protein	Peripla_BP_2
CN228_04715	116.013	113.511	102.867	158.901	146.668	128.246	69.6805	52.5463	54.8159	123.779	159.808	-0.368408	0.039538	0.146991	56.7373	138.261	-1.2851	9.28653e-09	1.03479e-07	fis	943445	943765	-	321	protein_coding	DNA-binding transcriptional regulator Fis && PF02954:Bacterial regulatory protein, Fis family	HTH_8
CN228_03845	15.8901	20.5668	18.4587	25.8334	42.6951	35.372	15.4714	13.7401	13.2002	17.7716	33.2797	-0.903109	0.0169137	0.0780034	11.8136	28.7768	-1.28324	0.00400919	0.0154971	CN228_RS03845	757151	757429	-	279	protein_coding	transposase zinc-binding domain-containing protein && -	-
CN228_25890	26.1247	21.6937	21.9381	24.5034	28.392	29.1274	12.1192	12.6558	8.71581	76.0003	88.4061	-0.217959	0.318835	0.566019	31.4014	76.4699	-1.28084	6.20417e-06	4.51574e-05	CN228_RS25890	5335996	5336934	-	939	protein_coding	FecR domain-containing protein && PF16220:Domain of unknown function (DUF4880)|PF04773:FecR protein	-
CN228_06045	8.46172	5.28048	7.74385	12.1883	9.27992	6.9194	6.01858	3.13578	2.51047	24.3911	31.8545	-0.388384	0.286128	0.530407	11.3916	27.5651	-1.27301	0.00697062	0.0247981	CN228_RS06045	1205496	1206473	-	978	protein_coding	FecR family protein && PF04773:FecR protein|PF16220:Domain of unknown function (DUF4880)	-
CN228_14320	187.758	235.512	145.456	260.319	193.269	253.326	111.238	89.9084	92.9501	714.223	878.567	-0.298362	0.0691126	0.216578	317.98	760.261	-1.25761	7.57053e-17	2.09331e-15	CN228_RS14320	2916436	2917518	-	1083	protein_coding	3-deoxy-7-phosphoheptulonate synthase && PF00793:DAHP synthetase I family	-
CN228_28860	45.385	29.3712	31.7689	21.8032	36.8243	33.0896	14.2071	11.4861	12.7718	99.0203	84.3439	0.231934	0.339059	0.586583	30.7583	72.9317	-1.24547	3.81157e-05	0.000242032	mdcE	5965121	5965921	-	801	protein_coding	biotin-independent malonate decarboxylase subunit gamma && PF06833:Malonate decarboxylase gamma subunit (MdcE)	-
CN228_12230	3.72197	3.61304	3.74516	3.32068	3.28851	2.81468	1.20529	1.26576	1.50825	167.416	140.848	0.24899	0.14446	0.351595	51.7299	121.848	-1.23763	7.289e-08	7.16021e-07	CN228_RS12230	2425380	2438402	+	13023	protein_coding	non-ribosomal peptide synthase/polyketide synthase && PF00501:AMP-binding enzyme|PF00668:Condensation domain|PF13745:HxxPF-repeated domain|PF00550:Phosphopantetheine attachment site|PF13193:AMP-binding enzyme C-terminal domain	AMP-binding
CN228_29715	31.0881	28.4781	27.6011	29.98	32.9837	34.6713	15.1151	15.334	10.9122	136.527	151.29	-0.147822	0.398614	0.640603	55.7544	130.87	-1.22831	5.36e-08	5.4076e-07	glpT	6141398	6142747	+	1350	protein_coding	glycerol-3-phosphate transporter && PF07690:Major Facilitator Superfamily	MFS_1
CN228_21110	14.6585	18.8624	17.82	18.8645	34.6753	61.7918	16.2939	16.3598	16.5193	51.6333	114.823	-1.15269	0.0216493	0.0944949	42.5614	99.2969	-1.22176	0.000277416	0.001444	CN228_RS21110	4357652	4358518	-	867	protein_coding	sugar ABC transporter permease && PF00528:Binding-protein-dependent transport system inner membrane component	BPD_transp_1
CN228_03860	21.3866	31.9919	35.9359	48.0107	47.1014	38.1306	25.6022	12.2781	19.4167	87.3458	128.905	-0.562097	0.0098185	0.0515321	48.216	111.517	-1.21158	3.12904e-06	2.39419e-05	CN228_RS03860	758031	758873	+	843	protein_coding	type III effector HopF2 && PF09143:AvrPphF-ORF-2	-
CN228_09220	10.9935	10.2613	11.7015	18.2429	12.9839	10.8914	7.85945	3.83898	6.4396	26.7299	33.7787	-0.339615	0.32326	0.569812	12.6556	29.2322	-1.2112	0.00678483	0.0242528	CN228_RS09220	1859943	1860641	-	699	protein_coding	DUF2786 domain-containing protein && PF10979:Protein of unknown function (DUF2786)	-
CN228_20570	20.6631	18.6256	16.6409	21.8032	25.8478	29.2174	11.7576	9.57177	12.2609	51.9734	70.6776	-0.442494	0.0767485	0.232339	26.858	61.1344	-1.18808	0.000116334	0.000661546	CN228_RS20570	4236993	4237793	-	801	protein_coding	GNAT family N-acetyltransferase && PF13673:Acetyltransferase (GNAT) domain	-
CN228_31305	31.3209	34.8268	28.6012	48.6057	38.2529	36.4002	16.634	12.5567	25.2305	57.0389	73.4064	-0.363482	0.135944	0.337264	28.1871	63.519	-1.17776	0.000199757	0.00107733	CN228_RS31305	6464110	6464628	-	519	protein_coding	RNA polymerase sigma factor && PF08281:Sigma-70, region 4|PF04542:Sigma-70 region 2	Sigma70_r4_2
CN228_08135	20.3832	21.4355	18.2808	20.7113	32.5997	26.7381	13.5314	6.60947	15.2865	24.2608	31.98	-0.396555	0.260057	0.501644	12.3042	27.654	-1.17328	0.00992012	0.0331051	CN228_RS08135	1659428	1659775	+	348	protein_coding	ribbon-helix-helix domain-containing protein && PF13467:Ribbon-helix-helix domain	-
CN228_22970	26.6114	24.7333	33.0796	29.2082	29.3398	31.8697	15.0349	16.8909	7.83922	51.1419	54.1715	-0.0846393	0.747096	0.884127	20.7302	46.8637	-1.17106	0.000901892	0.00416736	cobU	4735596	4736117	-	522	protein_coding	bifunctional adenosylcobinamide kinase/adenosylcobinamide-phosphate guanylyltransferase && PF02283:Cobinamide kinase / cobinamide phosphate guanyltransferase	-
CN228_12655	19.1852	19.8821	17.2729	20.183	20.8981	22.2604	13.0804	7.73424	7.17907	74.5054	82.8795	-0.152792	0.484456	0.716219	31.8637	71.697	-1.16865	7.32344e-05	0.000435903	ssuD	2547641	2548780	-	1140	protein_coding	FMNH2-dependent alkanesulfonate monooxygenase && PF00296:Luciferase-like monooxygenase	-
CN228_10445	48.7408	45.301	37.2031	35.989	44.45	35.9465	19.7353	20.1763	11.9651	130.173	114.219	0.189679	0.329258	0.577411	44.2923	98.7894	-1.15355	8.67573e-06	6.16862e-05	CN228_RS10445	2085292	2086146	-	855	protein_coding	pirin family protein && PF05726:Pirin C-terminal cupin domain|PF02678:Pirin	-
CN228_06170	11.0447	10.2926	7.24519	13.2598	11.8704	19.8092	6.4522	5.73019	7.95171	22.1795	34.5089	-0.635703	0.0801924	0.239179	13.4449	29.8569	-1.15354	0.00775488	0.0271786	CN228_RS06170	1230233	1230901	-	669	protein_coding	alginate biosynthesis protein AlgF && PF11182:Alginate O-acetyl transferase AlgF	-
CN228_06190	14.3673	14.3453	14.3055	9.43293	13.3931	13.1192	7.63022	5.59051	2.84172	71.8678	59.4207	0.275269	0.256425	0.496878	23.0996	51.3887	-1.14871	0.00123573	0.00547747	CN228_RS06190	1234991	1236430	-	1440	protein_coding	alginate O-acetyltransferase && PF16824:C-terminal carbohydrate-binding module|PF16822:SGNH hydrolase-like domain, acetyltransferase AlgX	-
CN228_22965	71.2927	80.9223	65.306	67.1313	73.5305	48.467	22.7323	35.3133	26.8141	265.673	228.558	0.217632	0.205759	0.439518	89.2163	197.704	-1.14672	1.23784e-07	1.18047e-06	cobT	4734547	4735599	-	1053	protein_coding	nicotinate-nucleotide--dimethylbenzimidazole phosphoribosyltransferase && PF02277:Phosphoribosyltransferase	-
CN228_28170	51.3491	46.9483	53.2439	56.8426	77.0638	61.2349	26.9535	30.5905	30.1739	174.08	221.759	-0.349387	0.0391885	0.146193	86.6943	191.786	-1.14527	7.60727e-09	8.56801e-08	CN228_RS28170	5808978	5809967	-	990	protein_coding	esterase-like activity of phytase family protein && PF13449:Esterase-like activity of phytase	-
CN228_12295	4.17483	4.12502	3.32397	4.47512	3.50543	3.59169	1.73217	1.69217	1.85792	106.91	105.292	0.022334	0.912487	0.959401	41.8109	91.1097	-1.1248	1.11325e-05	7.73652e-05	CN228_RS12295	2451495	2459423	+	7929	protein_coding	non-ribosomal peptide synthetase && PF00501:AMP-binding enzyme|PF13193:AMP-binding enzyme C-terminal domain|PF00550:Phosphopantetheine attachment site|PF00668:Condensation domain|PF13745:HxxPF-repeated domain	AMP-binding
CN228_32900	4.82719	9.15885	8.09637	12.5538	11.7911	9.62911	5.53512	5.6919	4.25308	34.4954	52.5171	-0.605514	0.0456429	0.161473	20.8201	45.4352	-1.12366	0.00121315	0.00538652	CN228_RS32900	1044048	1045394	-	1347	protein_coding	HAMP domain-containing protein && PF02518:Histidine kinase-, DNA gyrase B-, and HSP90-like ATPase|PF00512:His Kinase A (phospho-acceptor) domain|PF00672:HAMP domain	HATPase_c
CN228_22795	123.284	154.813	140.591	144.988	152.516	135.271	71.9059	57.5377	68.2012	527.423	539.418	-0.0321634	0.804318	0.914591	214.271	466.626	-1.12347	1.1711e-14	2.6961e-13	serC	4702124	4703209	-	1086	protein_coding	3-phosphoserine/phosphohydroxythreonine transaminase && PF00266:Aminotransferase class-V	Aminotran_5
CN228_31300	12.2032	21.9586	14.9487	27.9167	23.135	18.457	12.2505	10.0373	9.47811	56.5418	79.2007	-0.484422	0.0665911	0.211256	31.4929	68.5295	-1.12138	0.000158996	0.000877417	CN228_RS31300	6463121	6464113	-	993	protein_coding	FecR family protein && PF16220:Domain of unknown function (DUF4880)|PF04773:FecR protein	-
CN228_26155	5.60873	6.15476	5.9988	9.37766	8.42429	6.97935	3.88526	3.47924	4.05156	24.9744	34.4667	-0.465021	0.169435	0.392944	13.8122	29.8203	-1.11184	0.00789678	0.0276044	bcsZ	5386083	5387294	-	1212	protein_coding	cellulase && PF01270:Glycosyl hydrolases family 8	-
CN228_03550	108.173	76.4657	105.703	76.3518	98.7503	107.804	34.0847	41.8355	54.6825	453.913	437.453	0.0529669	0.748224	0.884127	175.592	378.357	-1.10868	2.32844e-09	2.8233e-08	CN228_RS03550	697295	698641	+	1347	protein_coding	aspartate aminotransferase family protein && PF00202:Aminotransferase class-III	Aminotran_3
CN228_22480	197.985	219.778	218.466	173.258	163.626	169.902	61.6287	88.4653	83.9399	230.285	181.468	0.343643	0.0251944	0.105835	72.8945	156.997	-1.10688	8.48251e-08	8.27044e-07	CN228_RS22480	4645397	4645708	+	312	protein_coding	DUF962 domain-containing protein && PF06127:Protein of unknown function (DUF962)	-
CN228_12300	2.05914	2.22098	1.96988	1.50216	1.80033	1.74619	0.72905	0.47481	1.14038	46.8283	37.4307	0.324345	0.257121	0.497663	15.1096	32.3758	-1.106	0.0076465	0.0268553	CN228_RS12300	2459438	2465896	+	6459	protein_coding	non-ribosomal peptide synthetase && PF00668:Condensation domain|PF00550:Phosphopantetheine attachment site|PF13745:HxxPF-repeated domain|PF00501:AMP-binding enzyme|PF13193:AMP-binding enzyme C-terminal domain	AMP-binding
CN228_13350	21.3197	15.2147	16.2645	18.0791	33.5371	24.9831	12.279	11.6167	11.5915	186.013	266.996	-0.5212	0.0114234	0.057941	107.56	230.843	-1.10135	3.09277e-07	2.74878e-06	CN228_RS13350	2692736	2695771	-	3036	protein_coding	efflux RND transporter permease subunit && PF00873:AcrB/AcrD/AcrF family	ACR_tran
CN228_06280	161.107	195.396	184.536	230.105	203.908	231.838	104.13	101.725	104.308	480.121	584.592	-0.283937	0.0271746	0.112218	236.875	505.79	-1.09457	1.80765e-15	4.37351e-14	CN228_RS06280	1257327	1258091	+	765	protein_coding	amino acid ABC transporter ATP-binding protein && PF00005:ABC transporter	ABC_tran
CN228_28185	149.792	141.853	152.408	110.954	129.684	120.194	54.461	53.6784	60.3416	415.783	334.233	0.314972	0.0175564	0.0801039	135.728	289.102	-1.09146	2.22595e-11	3.54659e-10	cpdA	5812656	5813462	-	807	protein_coding	3'%2C5'-cyclic-AMP phosphodiesterase && PF00149:Calcineurin-like phosphoesterase	Metallophos
CN228_26740	189.888	190.594	201.245	181.865	193.596	186.314	93.9935	81.8717	86.9112	1144.01	1092.9	0.0658853	0.531065	0.753928	444.657	945.41	-1.08834	6.74387e-20	2.34956e-18	pilB	5508092	5509786	+	1695	protein_coding	type IV-A pilus assembly ATPase PilB && PF05157:Type II secretion system (T2SS), protein E, N-terminal domain|PF00437:Type II/IV secretion system protein	-
CN228_30340	401.044	505.853	468.858	534.815	548.996	503.488	309.555	223.518	209.647	1488.91	1699.7	-0.190925	0.0983374	0.271964	691.863	1470.37	-1.0874	2.28496e-14	5.12497e-13	CN228_RS30340	6266533	6267465	-	933	protein_coding	type III effector && PF09589:HrpA pilus formation protein	-
CN228_13295	26.9387	38.1047	39.4452	23.823	31.7593	23.4971	14.3067	10.9814	11.7221	46.5445	34.8561	0.417765	0.167327	0.390227	14.1883	30.1451	-1.08703	0.00919229	0.0313016	CN228_RS13295	2682964	2683347	+	384	protein_coding	type II secretion system protein && PF13544:Type IV pilin N-term methylation site GFxxxE	-
CN228_28625	150.784	155.351	153.603	242.507	177.982	172.533	97.6422	79.7895	100.541	340.819	434.81	-0.351701	0.0200176	0.0888041	177.31	376.271	-1.08658	4.55256e-10	6.29409e-09	CN228_RS28625	5922399	5923037	+	639	protein_coding	C40 family peptidase && PF00877:NlpC/P60 family	-
CN228_30130	50.0942	53.491	40.2208	46.2021	62.492	47.7908	27.7127	25.9898	19.6512	59.0459	63.587	-0.104897	0.677853	0.850714	25.9279	54.9923	-1.08212	0.000736247	0.00347572	CN228_RS30130	6229480	6229833	-	354	protein_coding	YkgJ family cysteine cluster protein && PF03692:Putative zinc- or iron-chelating domain	-
CN228_12370	29.2477	30.6332	32.3451	19.4915	25.6044	24.9657	12.2628	7.98645	12.7877	123.264	92.6498	0.412324	0.038399	0.144638	37.988	80.1314	-1.07933	9.94479e-05	0.000571115	CN228_RS12370	2489927	2491078	+	1152	protein_coding	MFS transporter && PF07690:Major Facilitator Superfamily	MFS_1
CN228_16975	71.5522	96.8869	86.9946	106.915	101.859	116.845	67.0423	39.5752	46.707	815.055	1028.11	-0.334827	0.0102133	0.0530077	421.096	889.46	-1.07888	5.06065e-11	7.66579e-10	CN228_RS16975	3483332	3486082	+	2751	protein_coding	restriction endonuclease Eco57I && PF15457:Type III T3SS secreted effector HopW1-1/HopPmaA	-
CN228_03480	32.6895	21.2426	34.3368	17.7376	24.8878	21.9077	5.02171	10.8627	14.5878	112.094	81.0436	0.466909	0.0429937	0.155194	33.2706	70.0885	-1.07773	0.000780918	0.00367003	CN228_RS03480	681559	682652	+	1094	protein_coding	calcium:proton antiporter && PF01699:Sodium/calcium exchanger protein	Na_Ca_ex
sRNA00175	348.97	404.434	448.934	454.228	416.884	434.838	226.937	226.315	162.697	115.781	124.399	-0.104226	0.581667	0.788073	51.0473	107.627	-1.07377	5.77317e-06	4.2434e-05	-	4744535	4744617	-	83	-	-	-
CN228_07075	276.889	316.604	290.184	307.852	334.37	282.955	176.929	141.907	120.608	584.292	605.254	-0.0505981	0.683305	0.852465	250.096	523.56	-1.06509	7.67026e-12	1.28903e-10	CN228_RS07075	1429391	1429960	-	570	protein_coding	flagellar hook-length control protein FliK && PF02120:Flagellar hook-length control protein FliK	-
CN228_20640	818.428	1168.24	1174.7	1228.38	1153.55	1227.02	786.622	453.103	483.665	2398.32	2708.83	-0.175647	0.192434	0.422663	1125.29	2343.56	-1.05836	2.02768e-10	2.89161e-09	CN228_RS20640	4252173	4252826	+	654	protein_coding	DUF1826 domain-containing protein && -	-
CN228_13525	26.6267	33.6016	31.6585	34.4643	46.5031	40.6437	19.7973	22.103	16.2208	59.1558	77.477	-0.388202	0.106081	0.284816	32.2083	67.0062	-1.05415	0.000298831	0.00154776	CN228_RS13525	2738769	2739323	+	555	protein_coding	TetR/AcrR family transcriptional regulator && -	-
CN228_28840	37.8621	20.2522	29.3039	21.7422	22.2445	20.6406	11.285	7.51666	12.303	77.6284	56.7425	0.450669	0.0820072	0.243276	23.7505	49.0867	-1.05079	0.0015222	0.00660169	madM	5962296	5963060	-	765	protein_coding	malonate transporter subunit MadM && PF03818:Malonate/sodium symporter MadM subunit	-
CN228_03465	17.9957	21.3181	17.5073	20.8839	25.4641	16.2952	6.47944	13.4509	10.1352	63.8627	69.6691	-0.124285	0.615848	0.811008	29.0867	60.2573	-1.04909	0.00123867	0.00548583	CN228_RS03465	678437	679405	-	969	protein_coding	iron chelate uptake ABC transporter family permease subunit && PF01032:FecCD transport family	-
CN228_06910	185.338	265.388	238.565	273.17	286.572	259.643	170.862	118.998	104.007	383.753	451.404	-0.233878	0.111227	0.293405	188.765	390.49	-1.04789	1.59595e-09	1.98594e-08	CN228_RS06910	1397987	1398466	+	480	protein_coding	CesT family type III secretion system chaperone && PF05932:Tir chaperone protein (CesT) family	-
CN228_19225	21.1633	25.5028	19.6973	26.4664	23.5764	24.8315	9.36619	13.5671	13.135	93.5175	104.403	-0.157727	0.438882	0.675117	43.748	90.3294	-1.04628	3.87734e-05	0.000245612	mhpT	3960348	3961562	+	1215	protein_coding	3-(3-hydroxy-phenyl)propionate transporter MhpT && PF07690:Major Facilitator Superfamily	MFS_1
CN228_06175	6.28308	10.4906	6.18243	9.66473	7.71749	13.1872	6.67366	4.88966	3.13169	31.2979	41.2612	-0.395525	0.237207	0.475303	17.2571	35.7023	-1.04544	0.00955173	0.0321206	CN228_RS06175	1230914	1232089	-	1176	protein_coding	alginate O-acetyltransferase && PF16822:SGNH hydrolase-like domain, acetyltransferase AlgX	-
CN228_22790	113.094	137.558	125.879	123.543	117.591	126.691	65.2227	57.4149	54.5609	478.258	462.259	0.0493233	0.700828	0.860199	193.718	399.92	-1.04536	1.03587e-12	2.00499e-11	pheA	4701030	4702124	-	1095	protein_coding	prephenate dehydratase && PF01817:Chorismate mutase type II|PF00800:Prephenate dehydratase|PF01842:ACT domain	ACT
CN228_12830	247.704	178.519	233.696	277.213	267.411	238.104	123.329	137.519	119.514	241.255	282.962	-0.231045	0.149221	0.359638	119.621	244.798	-1.03238	1.75379e-09	2.15654e-08	CN228_RS12830	2587619	2587933	-	315	protein_coding	hypothetical protein && -	-
CN228_06180	4.7456	4.97525	3.50219	6.05346	6.73979	8.51149	3.78045	2.95452	3.67945	23.8788	38.077	-0.670605	0.0488709	0.168754	16.1869	32.9378	-1.02604	0.00971658	0.0325506	CN228_RS06180	1232100	1233656	-	1557	protein_coding	MBOAT family protein && PF03062:MBOAT, membrane-bound O-acyltransferase family	MBOAT
CN228_06210	7.55897	8.31612	6.97303	8.50781	11.6058	17.067	5.68712	5.55579	6.9771	31.0876	50.0711	-0.685801	0.0324287	0.127945	21.3335	43.307	-1.02264	0.00585449	0.0214254	CN228_RS06210	1240975	1242147	-	1173	protein_coding	PilZ domain-containing protein && PF13437:HlyD family secretion protein|PF07238:PilZ domain	-
CN228_19755	6.78684	4.25046	7.85398	9.44576	11.3447	5.84818	3.4881	4.25944	5.45609	29.6075	41.2726	-0.48243	0.161616	0.380888	17.7918	35.6969	-1.007	0.0117515	0.037933	CN228_RS19755	4074884	4076233	+	1350	protein_coding	sodium:proton antiporter && PF00999:Sodium/hydrogen exchanger family	Na_H_Exchanger
CN228_06200	6.18234	6.3886	4.9059	4.48927	9.76012	10.4643	3.97177	4.13873	4.14177	30.0425	42.0564	-0.482623	0.163865	0.384423	18.1274	36.3611	-1.00331	0.0138643	0.0434902	CN228_RS06200	1238082	1239563	-	1482	protein_coding	alginate export family protein && PF13372:Alginate export	-
CN228_03740	808.712	1035.6	1100.08	1091.29	1001.64	993.175	669.503	429.925	435.553	3289.42	3410.7	-0.0522714	0.672903	0.847286	1475.82	2950.84	-0.999557	4.98476e-11	7.57277e-10	CN228_RS03740	743340	744302	-	963	protein_coding	type III effector && PF05394:Avirulence protein	-
CN228_28415	28.1482	37.5711	36.515	42.902	40.5168	45.7355	14.0147	29.0935	21.3129	79.6926	99.6119	-0.321633	0.131821	0.330229	43.2222	86.1792	-0.993802	0.0002642	0.00138209	CN228_RS28415	5870259	5870930	+	672	protein_coding	polysaccharide lyase family 7 protein && PF08787:Alginate lyase	-
CN228_03130	105.51	124.018	110.101	138.904	156.142	150.382	64.9799	70.899	87.1215	183.19	237.736	-0.375266	0.0160376	0.0751036	103.507	205.643	-0.991812	7.31032e-08	7.16768e-07	nrdR	615664	616128	+	465	protein_coding	transcriptional regulator NrdR && PF03477:ATP cone domain	-
CN228_06950	376.025	482.557	463.274	533.969	580.947	539.537	340.489	281.903	205.124	602.604	746.272	-0.308317	0.0159377	0.074779	324.734	645.547	-0.990279	7.02352e-10	9.33968e-09	CN228_RS06950	1406788	1407180	+	393	protein_coding	CesT family type III secretion system chaperone && PF05932:Tir chaperone protein (CesT) family	-
CN228_07705	12.7245	11.6971	11.1651	10.4882	16.4657	13.0591	5.75946	8.25214	6.00597	126.585	140.835	-0.153095	0.43956	0.675844	61.2791	121.784	-0.988675	4.90864e-05	0.00030358	CN228_RS07705	1567389	1570454	+	3066	protein_coding	efflux RND transporter permease subunit && PF00873:AcrB/AcrD/AcrF family	ACR_tran
CN228_07095	204.681	265.196	259.268	287.701	317.847	279.13	184.554	138.065	121.116	1766.06	2120.14	-0.263571	0.0315008	0.125441	925.078	1833.94	-0.987058	7.67105e-12	1.28903e-10	sctV	1432788	1434875	-	2088	protein_coding	type III secretion system export apparatus subunit SctV && PF00771:FHIPEP family	-
CN228_04815	19.0508	21.7397	19.3431	24.9822	23.9548	22.8467	11.4972	13.0907	11.6586	345.212	407.715	-0.239749	0.0685552	0.215545	179.092	352.728	-0.977335	6.72838e-11	1.01333e-09	CN228_RS04815	963645	968593	-	4949	protein_coding	alpha-2-macroglobulin family protein && -	-
CN228_07015	323.845	428.857	418.489	407.503	422.86	393.141	274.501	184.008	160.175	2853	2948.9	-0.0476689	0.693566	0.856585	1297.25	2551	-0.975449	9.03948e-10	1.17222e-08	sctC	1421956	1424055	+	2100	protein_coding	type III secretion system outer membrane ring subunit SctC && PF00263:Bacterial type II and III secretion system protein|PF03958:Bacterial type II/III secretion system short domain	-
CN228_03935	93.1933	110.11	105.346	124.871	120.09	114.31	69.2906	48.3504	64.8833	198.715	228.839	-0.203503	0.186252	0.414943	101.122	197.976	-0.970677	2.71616e-07	2.44736e-06	CN228_RS03935	769534	770088	+	555	protein_coding	hypothetical protein && -	-
CN228_17555	15.8381	21.3681	26.9646	26.9407	20.608	23.8173	10.336	7.66003	18.5834	81.9756	90.167	-0.13891	0.552177	0.770406	40.1874	78.0236	-0.963039	0.00128133	0.00564605	tssA	3616254	3617354	-	1101	protein_coding	type VI secretion system protein TssA && PF06812:ImpA, N-terminal, type VI secretion system	-
CN228_17570	76.1079	107.267	81.4206	95.9422	119.026	104.149	52.7339	52.6674	57.4487	409.034	487.907	-0.253567	0.0954434	0.267339	216.543	422	-0.962888	7.68987e-11	1.13845e-09	tssK	3621950	3623281	-	1332	protein_coding	type VI secretion system baseplate subunit TssK && PF05936:Bacterial Type VI secretion, VC_A0110, EvfL, ImpJ, VasE	-
CN228_27060	301.723	398.556	374.895	373.521	335.548	352.861	257.718	140.515	144.585	7172.38	7008.84	0.0332838	0.777686	0.904294	3116.84	6063.98	-0.960177	0.00193891	0.00811269	CN228_RS27060	5570347	5576097	-	5751	protein_coding	hypothetical protein && -	-
CN228_23870	131.251	164.48	133.214	177.886	179.532	181.242	100.979	89.0736	85.7513	458.203	569.393	-0.312834	0.0161683	0.0754995	253.601	492.578	-0.957468	2.13016e-12	3.96164e-11	argF	4922891	4923811	+	921	protein_coding	ornithine carbamoyltransferase && PF02729:Aspartate/ornithine carbamoyltransferase, carbamoyl-P binding domain|PF00185:Aspartate/ornithine carbamoyltransferase, Asp/Orn binding domain	-
CN228_22785	59.4036	71.8596	60.7003	71.6604	69.8082	65.0422	43.4395	31.2938	31.3801	360.038	383.238	-0.0896074	0.510403	0.738208	171.308	331.547	-0.952365	8.79268e-09	9.86063e-08	CN228_RS22785	4699356	4700972	-	1617	protein_coding	prephenate dehydrogenase/arogenate dehydrogenase family protein && PF00275:EPSP synthase (3-phosphoshikimate 1-carboxyvinyltransferase)|PF02153:Prephenate dehydrogenase	EPSP_synthase
CN228_25220	78.3097	96.9978	84.006	100.829	100.465	113	52.5451	56.0644	54.0169	316.721	379.851	-0.261661	0.0620203	0.202256	170.961	328.612	-0.942498	6.26068e-10	8.45434e-09	CN228_RS25220	5201956	5203008	-	1053	protein_coding	histidinol-phosphate transaminase && PF00155:Aminotransferase class I and II	Aminotran_1_2
CN228_30135	48.3596	43.8875	54.1786	47.6789	53.9607	49.7839	25.0856	25.0898	28.3393	223.268	228.376	-0.0332674	0.830327	0.927337	102.989	197.544	-0.940414	1.93045e-07	1.78875e-06	CN228_RS30135	6229939	6231252	+	1314	protein_coding	FAD-binding oxidoreductase && PF01266:FAD dependent oxidoreductase	DAO
CN228_03650	132.258	206.805	181.21	195.658	173.168	206.922	144.37	67.0174	87.0199	925.023	1012.97	-0.130881	0.382891	0.624326	456.703	876.423	-0.940408	0.0046173	0.0175236	CN228_RS03650	728362	729894	-	1533	protein_coding	hypothetical protein && -	-
CN228_07060	220.085	252.688	268.662	264.073	294.026	248.768	175.805	127.197	115.129	562.558	605.654	-0.10655	0.409911	0.649405	273.03	523.893	-0.939663	5.93541e-09	6.78935e-08	sctR	1427637	1428290	-	654	protein_coding	type III secretion system export apparatus subunit SctR && PF00813:FliP family	-
CN228_24040	118.75	105.028	129.831	116.33	121.55	142.661	81.7523	52.4824	63.3297	137.874	146.761	-0.0909001	0.616616	0.811354	66.2695	126.959	-0.938418	3.37454e-05	0.00021665	CN228_RS24040	4956491	4956826	-	336	protein_coding	helix-turn-helix domain containing protein && PF13551:Winged helix-turn helix	-
CN228_30295	46.4841	56.5731	50.4899	59.8675	55.9246	48.318	32.2404	24.2968	28.8174	75.8734	80.2301	-0.0801516	0.719225	0.8681	36.2987	69.4115	-0.936344	0.000773393	0.00363794	exbD	6258304	6258729	+	426	protein_coding	TonB system transport protein ExbD && PF02472:Biopolymer transport protein ExbD/TolR	-
CN228_06930	25.5922	30.9991	33.6599	38.6611	40.8583	35.0026	24.6573	19.6815	15.3649	136.64	171.526	-0.328357	0.0644015	0.206608	77.7961	148.378	-0.929787	1.31149e-05	8.98273e-05	CN228_RS06930	1401052	1402356	+	1305	protein_coding	hypothetical protein && -	-
CN228_05185	170.513	150.81	120.399	184.808	199.987	227.741	130.804	54.0621	136.402	39.9687	54.8406	-0.454973	0.102215	0.278893	25.0091	47.4396	-0.928308	0.00817288	0.0284933	CN228_RS05185	1037871	1037948	-	78	protein_coding	YeeE/YedE family protein && -	-
CN228_09190	16.7549	17.891	17.6886	16.3436	16.7212	17.7427	10.9003	8.47541	7.19128	107.1	102.867	0.0583506	0.763159	0.894359	46.7919	88.9886	-0.92581	0.000238518	0.00126676	CN228_RS09190	1855595	1857358	-	1764	protein_coding	ParB family protein && -	-
CN228_00410	42.3265	49.4116	46.9369	37.3039	37.4655	37.9435	24.4651	21.0606	13.3876	260.606	209.568	0.31469	0.0340816	0.132431	95.3043	181.297	-0.925286	8.33817e-06	5.95291e-05	CN228_RS00410	92085	93704	-	1620	protein_coding	glucan biosynthesis protein D && PF04349:Periplasmic glucan biosynthesis protein, MdoG	-
CN228_06575	576.624	710.033	630.063	681.384	499.31	586.441	344.047	274.895	307.765	1587.42	1447.86	0.132758	0.313141	0.560664	660.547	1252.92	-0.923763	3.5448e-11	5.49707e-10	pgl	1333141	1333854	+	714	protein_coding	6-phosphogluconolactonase && PF01182:Glucosamine-6-phosphate isomerases/6-phosphogluconolactonase	-
CN228_07070	205.694	268.499	227.733	235.457	271.355	230.842	171.851	117.625	97.5933	583.733	607.056	-0.0560717	0.677684	0.850714	277.109	525.089	-0.921396	1.90738e-07	1.77051e-06	CN228_RS07070	1428678	1429394	-	717	protein_coding	type III secretion system protein && -	-
Novel00122	52.1041	73.2527	70.9007	52.2407	43.965	68.5631	23.8548	25.6343	37.3137	74.8968	62.2185	0.267795	0.286077	0.530407	28.5034	53.8338	-0.920488	0.004621	0.0175249	-	1672215	1672543	-	329	-	-	-
CN228_17605	19.1242	34.5975	25.5419	43.4843	43.0988	23.7736	15.7734	21.4225	20.8615	93.746	129.169	-0.461364	0.0660758	0.209881	59.1175	111.743	-0.918843	0.000498322	0.00243842	tssG	3628865	3629884	+	1020	protein_coding	type VI secretion system baseplate subunit TssG && PF06996:Type VI secretion, VasB, ImpH, VC_A0111	-
CN228_14090	47.3768	49.6451	53.0626	54.7363	59.6139	61.3619	34.1589	32.9632	25.1953	164.03	189.984	-0.212035	0.191935	0.422285	86.8308	164.342	-0.918513	3.42402e-06	2.60465e-05	pbpG	2874227	2875168	-	942	protein_coding	D-alanyl-D-alanine endopeptidase && PF00768:D-alanyl-D-alanine carboxypeptidase	-
CN228_03830	376.445	537.572	503.38	571.517	585.148	523.65	369.988	273.245	244.294	1093.3	1282.44	-0.230118	0.0890099	0.256679	589.284	1109.41	-0.912448	5.08681e-10	7.01415e-09	CN228_RS03830	755962	756626	+	665	protein_coding	YopT-type cysteine protease domain-containing protein && PF03543:Yersinia/Haemophilus virulence surface antigen	-
CN228_03135	75.5653	78.361	72.6949	90.2272	93.7968	95.4648	52.0476	47.8351	47.8479	301.282	367.618	-0.286761	0.030302	0.122376	169.019	318.016	-0.911764	1.67889e-09	2.0742e-08	ribD	616125	617270	+	1146	protein_coding	bifunctional diaminohydroxyphosphoribosylaminopyrimidine deaminase/5-amino-6-(5-phosphoribosylamino)uracil reductase RibD && PF00383:Cytidine and deoxycytidylate deaminase zinc-binding region|PF01872:RibD C-terminal domain	RibD_C
CN228_33250	392.961	489.524	529.431	584.705	562.962	506.582	407.191	220.191	247.374	869.784	1008.1	-0.21304	0.103824	0.281507	463.746	872.136	-0.911205	4.62291e-07	4.00653e-06	CN228_RS33250	759796	760326	+	531	protein_coding	hypothetical protein && -	-
CN228_15230	19.8094	20.5116	15.4312	13.3776	17.7419	14.8668	6.66292	9.24972	8.41087	72.3619	59.0685	0.294742	0.228107	0.465553	27.1726	51.086	-0.909991	0.00439729	0.0167861	CN228_RS15230	3106109	3107227	-	1119	protein_coding	GNAT family N-acetyltransferase/peptidase C39 family protein && PF11814:Peptidase_C39 like family	-
CN228_05640	30.477	19.2647	21.0677	25.9264	27.5456	26.709	10.8219	18.3861	13.2477	68.5338	76.7513	-0.163891	0.495243	0.725687	35.3529	66.3937	-0.906981	0.00158969	0.00684326	CN228_RS05640	1127685	1128518	-	834	protein_coding	amino acid ABC transporter permease && PF00528:Binding-protein-dependent transport system inner membrane component	BPD_transp_1
CN228_04650	34.0752	39.5828	36.6801	30.0882	31.4675	35.2287	17.0367	19.9719	14.4101	265.33	230.286	0.204811	0.170761	0.394115	106.429	199.213	-0.902435	1.45308e-06	1.16113e-05	CN228_RS04650	927217	929289	+	2073	protein_coding	hypothetical protein && -	-
CN228_06015	12.2765	12.811	11.6394	18.4233	20.616	10.8336	9.77972	9.95196	6.79887	41.0288	55.1169	-0.42546	0.147337	0.356233	25.5113	47.6747	-0.899602	0.0102614	0.033919	CN228_RS06015	1197848	1198810	+	963	protein_coding	FecR family protein && PF04773:FecR protein|PF16220:Domain of unknown function (DUF4880)	-
CN228_16690	55.1704	77.7835	65.3003	60.9868	51.0512	45.1145	28.7768	36.6312	18.187	103.471	81.1507	0.350889	0.109491	0.28985	37.5673	70.2159	-0.898242	0.00222397	0.00915876	CN228_RS16690	3423015	3423464	+	450	protein_coding	cobalamin biosynthesis protein && PF01890:Cobalamin synthesis G C-terminus	-
CN228_10560	64.8555	66.8549	54.7633	64.3064	74.3866	61.8733	26.6528	35.6511	44.8973	207.003	220.305	-0.0889792	0.577993	0.787051	102.4	190.558	-0.897639	9.07963e-06	6.42086e-05	rluC	2114482	2115438	+	957	protein_coding	23S rRNA pseudouridine(955/2504/2580) synthase RluC && PF01479:S4 domain|PF00849:RNA pseudouridylate synthase	S4
CN228_26750	82.2681	78.8746	81.5472	98.4375	93.2397	107.554	56.6367	54.8897	48.2799	245.815	299.818	-0.286696	0.0442364	0.158082	139.288	259.387	-0.896214	6.38471e-08	6.35553e-07	CN228_RS26750	5511008	5511880	+	873	protein_coding	prepilin peptidase && PF01478:Type IV leader peptidase family|PF06750:Bacterial Peptidase A24 N-terminal domain	-
CN228_17565	41.0175	44.2826	41.2563	49.2583	60.3285	59.6114	24.9392	25.3577	40.3369	113.193	149.742	-0.402933	0.0282337	0.115666	69.7418	129.518	-0.896001	0.00010009	0.000574169	CN228_RS17565	3621162	3621932	-	771	protein_coding	DotU family type IV/VI secretion system protein && PF09850:Type VI secretion system protein DotU	-
CN228_16670	62.1727	63.7824	70.1628	61.4801	61.7706	64.8558	40.2313	33.3967	26.8457	856.708	812.851	0.0756485	0.501726	0.730184	377.707	703.196	-0.895923	9.89707e-10	1.27394e-08	cobN	3416567	3420331	-	3765	protein_coding	cobaltochelatase subunit CobN && PF02514:CobN/Magnesium Chelatase	-
CN228_07090	237.814	275.349	280.059	285.029	309.323	279.694	208.258	132.03	127.336	913.78	996.161	-0.124507	0.283444	0.527526	463.622	861.709	-0.893998	6.28265e-08	6.26587e-07	sctD	1431762	1432754	-	993	protein_coding	type III secretion system inner membrane ring subunit SctD && PF16697:Inner membrane component of T3SS, cytoplasmic domain	-
CN228_09180	9.2698	12.3468	11.2691	12.5362	8.89537	12.9568	5.72445	6.71071	5.96947	52.2965	54.1045	-0.0489527	0.855661	0.933518	25.1916	46.8205	-0.893718	0.0073612	0.0260458	CN228_RS09180	1853451	1854821	-	1371	protein_coding	hypothetical protein && -	-
CN228_23685	63.8878	52.1648	48.9599	69.4432	60.7343	55.8235	27.7462	27.1055	45.4675	94.7693	105.657	-0.157124	0.447135	0.683281	49.5595	91.4161	-0.887309	0.000646089	0.003092	CN228_RS23685	4887133	4887627	+	495	protein_coding	LEA type 2 family protein && PF03168:Late embryogenesis abundant protein	-
CN228_01400	33.4963	26.7779	34.3331	51.7464	52.942	46.9943	35.317	19.1675	27.2805	32.9379	52.2254	-0.666766	0.021251	0.0931523	24.4868	45.179	-0.885278	0.00900452	0.030817	CN228_RS01400	292704	293003	-	300	protein_coding	hypothetical protein && -	-
CN228_06010	25.5616	33.0847	34.9335	33.4653	29.6393	24.8943	19.0903	18.6494	9.58503	60.2514	56.0455	0.103719	0.68654	0.853876	26.2301	48.4907	-0.882338	0.00899205	0.0308106	CN228_RS06010	1197310	1197864	+	555	protein_coding	sigma-70 family RNA polymerase sigma factor && PF04542:Sigma-70 region 2|PF08281:Sigma-70, region 4	Sigma70_r2
CN228_07085	234.912	267.992	284.314	282.346	326.055	270.06	201.728	149.364	123.065	1232.95	1361.17	-0.142742	0.238243	0.47695	639.141	1177.37	-0.880976	2.68118e-08	2.80798e-07	CN228_RS07085	1430416	1431765	-	1350	protein_coding	FliI/YscN family ATPase && PF02874:ATP synthase alpha/beta family, beta-barrel domain|PF00006:ATP synthase alpha/beta family, nucleotide-binding domain	ATP-synt_ab
CN228_17165	29.7305	36.4999	34.0583	44.5618	41.6756	37.8179	24.3806	18.9028	23.8099	117.962	144.362	-0.29115	0.113094	0.296786	67.9131	124.895	-0.880385	4.9079e-05	0.00030358	CN228_RS17165	3541620	3542633	+	1014	protein_coding	ABC transporter substrate-binding protein && PF01497:Periplasmic binding protein	Peripla_BP_2
CN228_06990	720.028	910.136	815.346	947.401	826.252	870.005	643.321	380.499	404.643	2289.15	2448.37	-0.0969566	0.402041	0.642636	1150.92	2118.36	-0.880138	8.58997e-08	8.35962e-07	sctJ	1419277	1420083	+	807	protein_coding	type III secretion inner membrane ring lipoprotein SctJ && PF01514:Secretory protein of YscJ/FliF family	-
CN228_16665	93.0613	115.432	114.522	114.495	99.7761	93.1665	54.9147	59.6073	52.0954	385.579	363.038	0.0867494	0.546736	0.766566	171.173	314.107	-0.875278	3.73053e-08	3.84531e-07	CN228_RS16665	3415539	3416567	-	1029	protein_coding	AAA family ATPase && PF07728:AAA domain (dynein-related subfamily)	AAA_5
CN228_28160	84.5007	91.0571	90.6401	103.709	101.202	102.612	60.1836	57.0946	49.6998	696.704	796.243	-0.19267	0.0825094	0.244104	376.105	688.847	-0.872472	7.16219e-12	1.21921e-10	parC	5806182	5808437	-	2256	protein_coding	DNA topoisomerase IV subunit A && PF00521:DNA gyrase/topoisomerase IV, subunit A	-
CN228_12020	296.011	375.032	342.818	402.481	387.764	381.381	209.648	213.07	214.212	1527.66	1746.7	-0.193214	0.0910021	0.260231	825.984	1511.12	-0.87147	1.16068e-16	3.09476e-15	CN228_RS12020	2386599	2387897	-	1299	protein_coding	MFS transporter && PF07690:Major Facilitator Superfamily	MFS_1
CN228_14010	28.0133	25.0547	30.0036	30.9982	34.4328	30.6288	18.8056	13.4723	20.0464	90.5158	103.528	-0.194609	0.337951	0.58585	49.0424	89.5528	-0.87106	0.000486336	0.00238872	CN228_RS14010	2858483	2859421	-	939	protein_coding	ABC transporter permease && PF00528:Binding-protein-dependent transport system inner membrane component	BPD_transp_1
CN228_06165	14.4521	18.3762	19.6118	21.001	18.1656	29.3229	11.3507	12.1447	13.8093	88.3343	114.144	-0.369991	0.100581	0.275785	54.0711	98.7593	-0.869931	0.000637439	0.0030534	CN228_RS06165	1228663	1230114	-	1452	protein_coding	mannose-1-phosphate guanylyltransferase/mannose-6-phosphate isomerase && PF00483:Nucleotidyl transferase|PF01050:Mannose-6-phosphate isomerase	-
CN228_23275	34.5943	33.3386	36.2294	34.0932	32.4753	38.7434	16.9745	18.5334	21.866	142.489	142.507	-0.000565276	0.997437	0.998602	67.5231	123.289	-0.869901	6.51707e-05	0.000390128	CN228_RS23275	4800034	4801212	+	1179	protein_coding	VWA domain-containing protein && PF05762:VWA domain containing CoxE-like protein	-
CN228_03675	145.444	202.48	195.412	204.395	174.933	180.008	129.499	84.4452	91.1617	758.186	772.194	-0.0264247	0.850079	0.931869	366.443	668.127	-0.866565	4.76331e-08	4.843e-07	CN228_RS03675	732747	733949	-	1203	protein_coding	aspartate aminotransferase family protein && PF00202:Aminotransferase class-III	Aminotran_3
CN228_06270	93.2676	96.8491	91.4969	125.473	99.818	127.863	72.0416	56.1078	64.7392	386.158	479.048	-0.310999	0.0232674	0.0999425	227.605	414.514	-0.865371	4.45613e-08	4.53952e-07	CN228_RS06270	1255027	1256208	+	1182	protein_coding	amino acid ABC transporter permease && PF00528:Binding-protein-dependent transport system inner membrane component	BPD_transp_1
CN228_23875	93.2753	97.7785	88.5341	104.311	120.491	108.995	64.1195	60.8491	57.3119	347.364	410.333	-0.239876	0.0702333	0.218887	194.904	354.929	-0.864272	6.78492e-09	7.72505e-08	CN228_RS23875	4923808	4924878	+	1071	protein_coding	ABC transporter ATP-binding protein && PF00005:ABC transporter|PF08402:TOBE domain	ABC_tran
CN228_09185	16.4198	22.937	22.5768	15.0251	27.67	18.7213	12.7613	9.86943	11.0896	53.0189	52.0364	0.0283253	0.921303	0.96295	24.8436	44.9897	-0.856513	0.0147391	0.0459039	CN228_RS09185	1854821	1855558	-	738	protein_coding	DUF2857 domain-containing protein && PF11198:Protein of unknown function (DUF2857)	-
CN228_28085	39.6216	42.3603	37.593	42.6867	41.6178	40.3538	23.1039	24.6538	20.7569	153.135	157.947	-0.044171	0.792604	0.9103	75.5201	136.643	-0.854345	2.78686e-05	0.000181598	queG	5789978	5791081	+	1104	protein_coding	tRNA epoxyqueuosine(34) reductase QueG && PF08331:Domain of unknown function (DUF1730)|PF13484:4Fe-4S double cluster binding domain	-
CN228_30510	342.734	258.62	327.118	255.088	316.24	272.037	140.015	171.877	152.732	459.023	412.388	0.154248	0.294826	0.54228	197.606	356.681	-0.851407	5.43551e-08	5.47321e-07	CN228_RS30510	6297687	6298112	+	426	protein_coding	YjbQ family protein && PF01894:Uncharacterised protein family UPF0047	-
Novel00114	281.729	343.952	294.081	308.014	399.718	341.327	222.596	199.521	155.547	182.429	205.916	-0.173683	0.301943	0.549016	98.6302	178.092	-0.850774	1.98314e-05	0.0001327	-	1439209	1439379	+	171	-	-	-
CN228_04250	63.153	58.8526	46.606	55.6795	56.9659	55.4291	31.8624	32.7649	27.98	45.7683	45.1393	0.0211323	0.939509	0.972081	21.6357	39.0492	-0.850554	0.0148801	0.0462878	CN228_RS04250	837651	837884	-	234	protein_coding	helix-turn-helix transcriptional regulator && -	-
CN228_11150	152.459	154.921	154.897	167.666	192.501	175.218	95.8833	99.4511	99.9872	355.576	407.421	-0.196211	0.132473	0.331428	195.469	352.413	-0.850271	8.42264e-09	9.46596e-08	CN228_RS11150	2234559	2235221	-	663	protein_coding	response regulator transcription factor && PF00072:Response regulator receiver domain|PF00196:Bacterial regulatory proteins, luxR family	Response_reg
CN228_08895	68.963	83.9467	69.5638	58.5227	60.9253	64.7477	24.7074	44.0142	33.3428	69.6712	57.0818	0.288752	0.230865	0.469877	27.5135	49.3798	-0.841913	0.00919401	0.0313016	CN228_RS08895	1805665	1805934	-	270	protein_coding	hypothetical protein && -	-
CN228_23500	205.467	268.495	245.699	274.907	279.405	276.269	198.421	127.1	135.43	1404.9	1604.37	-0.191415	0.105488	0.28379	774.52	1387.92	-0.8415	2.19097e-08	2.31781e-07	CN228_RS23500	4849904	4851586	+	1683	protein_coding	type III helper protein HopAK1 && PF00544:Pectate lyase	-
CN228_23615	111.189	137.303	132.254	147.216	133.993	146.04	84.7993	71.7732	81.2686	504.832	560.458	-0.150749	0.241194	0.479537	271.387	484.897	-0.837808	1.10996e-09	1.42173e-08	CN228_RS23615	4873912	4875054	-	1143	protein_coding	OmpA family protein && PF00691:OmpA family	-
CN228_12010	243.47	263.585	236.102	235.934	219.881	227.653	123.567	118.618	138.359	1262.08	1148.35	0.136352	0.199524	0.431406	556.139	993.509	-0.837598	1.24852e-12	2.3988e-11	CN228_RS12010	2383635	2385098	+	1464	protein_coding	glyceraldehyde-3-phosphate dehydrogenase && PF02800:Glyceraldehyde 3-phosphate dehydrogenase, C-terminal domain|PF00044:Glyceraldehyde 3-phosphate dehydrogenase, NAD binding domain	-
CN228_15805	12.1919	8.20823	7.45759	9.03754	10.3786	10.3181	6.78822	3.82584	5.98972	48.5834	51.2968	-0.0779075	0.780173	0.905582	24.9105	44.3712	-0.835054	0.0136338	0.0429735	CN228_RS15805	3245264	3246766	-	1503	protein_coding	hypothetical protein && -	-
CN228_22800	172.858	179.123	161.633	203.309	185.517	188.989	116.16	99.9982	106.596	1660.55	1848.13	-0.154338	0.135214	0.336188	898.006	1598.96	-0.832445	1.02028e-13	2.15e-12	gyrA	4703396	4706182	-	2787	protein_coding	DNA gyrase subunit A && PF00521:DNA gyrase/topoisomerase IV, subunit A|PF03989:DNA gyrase C-terminal domain, beta-propeller	-
CN228_32305	446.252	520.497	479.918	485.847	470.72	514.153	308.551	259.128	254.269	1444.88	1453.35	-0.00832519	0.938781	0.972081	706.543	1257.33	-0.831386	4.00615e-12	7.14543e-11	atpG	6659986	6660846	-	861	protein_coding	F0F1 ATP synthase subunit gamma && PF00231:ATP synthase	-
CN228_14335	436.413	429.964	429.79	378.781	422.692	415.569	208.637	224.941	248.004	545.874	507.081	0.106474	0.375956	0.617183	246.983	438.631	-0.829057	4.20292e-09	4.92476e-08	CN228_RS14335	2918548	2918910	+	363	protein_coding	helix-turn-helix transcriptional regulator && PF12844:Helix-turn-helix domain	-
CN228_16685	64.2876	85.0993	82.5809	79.8748	64.495	64.9158	36.5807	43.8578	36.9905	190.509	170.035	0.163797	0.34988	0.596061	83.0063	147.128	-0.825078	5.59941e-05	0.000339473	CN228_RS16685	3422315	3423022	+	708	protein_coding	CbtA family protein && PF09490:Probable cobalt transporter subunit (CbtA)	-
CN228_12335	41.3143	38.9186	42.3464	68.3287	42.2259	31.9514	30.1855	22.1956	27.7543	171.952	197.648	-0.201799	0.358519	0.603371	96.7151	171.073	-0.823893	0.00095017	0.00436344	efeO	2481410	2482618	-	1209	protein_coding	iron uptake system protein EfeO && PF13473:Cupredoxin-like domain|PF09375:Imelysin	-
CN228_26745	160.639	153.818	149.977	174.567	174.176	168.531	118.239	77.74	94.7425	656.286	723.096	-0.139841	0.213159	0.448662	353.496	625.552	-0.823766	3.87598e-08	3.98738e-07	CN228_RS26745	5509789	5511006	+	1218	protein_coding	type II secretion system F family protein && PF00482:Type II secretion system (T2SS), protein F	-
CN228_32755	202.588	226.292	167.826	232.963	266.308	207.834	156.596	98.987	142.166	147.412	172.865	-0.22847	0.205919	0.43956	84.5694	149.524	-0.823652	0.000123554	0.000698803	CN228_RS32755	6732322	6732534	-	213	protein_coding	hypothetical protein && -	-
CN228_04395	50.5224	36.0472	38.0616	29.1429	32.9675	30.3655	15.4281	18.3484	18.187	169.209	124.187	0.44621	0.0171571	0.0788993	60.6941	107.421	-0.82363	0.000248693	0.00131412	CN228_RS04395	867421	868590	+	1170	protein_coding	ABC transporter ATP-binding protein && PF00005:ABC transporter|PF00571:CBS domain	ABC_tran
CN228_22315	44.9435	39.5832	37.5242	38.8042	55.4097	35.7781	22.9203	27.4097	22.665	140.612	148.169	-0.0749812	0.704426	0.860222	72.3686	128.132	-0.822924	0.000366915	0.00186527	argR	4616645	4617637	-	993	protein_coding	transcriptional regulator ArgR && PF12833:Helix-turn-helix domain	-
CN228_00480	27.2979	25.9013	29.6628	25.6037	23.0439	21.539	14.1704	12.7783	12.7877	138.451	115.987	0.254472	0.166381	0.38855	57.1258	100.35	-0.812893	0.000434674	0.0021655	cls	107400	108839	-	1440	protein_coding	cardiolipin synthase && PF13091:PLD-like domain|PF13396:Phospholipase_D-nuclease N-terminal	-
CN228_12200	38.8488	44.367	50.4899	47.512	48.4879	47.721	30.5096	28.6524	22.1478	361.141	384.008	-0.0889207	0.522137	0.74697	189.001	332.199	-0.812333	2.78121e-07	2.49736e-06	CN228_RS12200	2418672	2420999	-	2328	protein_coding	PAS domain S-box protein && PF00072:Response regulator receiver domain|PF13426:PAS domain|PF05227:CHASE3 domain|PF00512:His Kinase A (phospho-acceptor) domain|PF02518:Histidine kinase-, DNA gyrase B-, and HSP90-like ATPase	HATPase_c
CN228_23270	46.4645	63.0787	63.0228	60.6198	51.6278	68.6583	30.6136	33.5318	38.6957	169.35	175.65	-0.0527198	0.772236	0.900884	86.8492	151.978	-0.808388	8.01592e-05	0.000471748	CN228_RS23270	4799149	4799994	+	846	protein_coding	MoxR family ATPase && PF00004:ATPase family associated with various cellular activities (AAA)	AAA
CN228_04430	38.4314	48.2618	40.0168	49.7781	50.0502	63.726	34.0171	32.8359	26.1825	142.409	181.91	-0.352157	0.0504245	0.172771	90.0123	157.371	-0.804438	8.16386e-05	0.000478837	CN228_RS04430	878119	879087	-	969	protein_coding	ABC transporter ATP-binding protein && PF00005:ABC transporter|PF08352:Oligopeptide/dipeptide transporter, C-terminal region	ABC_tran
CN228_14015	82.963	96.754	86.2166	102.671	76.0184	106.081	56.9876	44.0889	61.4209	316.496	335.299	-0.0831598	0.592402	0.794443	166.42	290.148	-0.803329	1.03856e-05	7.25606e-05	CN228_RS14015	2859424	2860449	-	1026	protein_coding	ABC transporter substrate-binding protein && PF13416:Bacterial extracellular solute-binding protein	-
CN228_12340	41.8272	70.1327	52.0843	92.7284	62.3627	48.4783	34.881	36.3173	44.9888	162.639	199.684	-0.295682	0.192097	0.422285	99.1605	172.819	-0.802901	0.000573609	0.0027705	CN228_RS12340	2482627	2483481	-	855	protein_coding	FTR1 family protein && PF03239:Iron permease FTR1 family	-
CN228_12330	36.6373	54.6488	40.5293	71.6604	36.2293	38.3627	34.703	24.9192	23.8163	202.232	221.96	-0.134249	0.557032	0.772214	110.214	192.151	-0.802009	0.0012679	0.00559161	efeB	2480063	2481385	-	1323	protein_coding	deferrochelatase/peroxidase EfeB && PF04261:Dyp-type peroxidase family	-
CN228_14140	136.918	141.194	170.95	128.784	171.213	142.833	82.396	94.0766	76.2564	397.051	387.337	0.0355535	0.812692	0.917025	192.276	334.992	-0.799855	1.06459e-06	8.66594e-06	CN228_RS14140	2881894	2882655	+	762	protein_coding	TerC family protein && PF03741:Integral membrane protein TerC family	-
CN228_32300	681.278	714.355	695.004	714.124	656.842	684.686	433.927	380.572	359.984	3347.03	3255.68	0.0399154	0.67678	0.850049	1618.16	2816.72	-0.799569	4.08726e-13	8.15269e-12	atpD	6658579	6659958	-	1380	protein_coding	F0F1 ATP synthase subunit beta && PF02874:ATP synthase alpha/beta family, beta-barrel domain|PF00006:ATP synthase alpha/beta family, nucleotide-binding domain|PF00306:ATP synthase alpha/beta chain, C terminal domain	ATP-synt_ab
CN228_00445	44.9551	39.4612	29.9018	39.0251	48.6464	52.0131	22.8589	29.7747	27.148	81.9535	99.0935	-0.272441	0.22319	0.460649	49.2232	85.7093	-0.799334	0.00159646	0.00686674	CN228_RS00445	99282	99899	-	618	protein_coding	CDP-alcohol phosphatidyltransferase family protein && PF01066:CDP-alcohol phosphatidyltransferase	CDP-OH_P_transf
CN228_18295	66.1416	74.9818	62.579	44.6837	55.4808	54.7163	35.0038	29.996	23.6943	150.983	113.605	0.411617	0.0265259	0.110071	56.5894	98.2598	-0.794049	0.000998472	0.00454531	CN228_RS18295	3778922	3779560	+	639	protein_coding	EF-hand domain-containing protein && PF13499:EF-hand domain pair	-
CN228_07080	167.944	175.867	168.751	163.103	176.389	150.129	129.926	84.0453	66.828	265.798	251.191	0.0817519	0.572455	0.783159	125.331	217.288	-0.792637	0.000157742	0.000873262	CN228_RS07080	1429967	1430413	-	447	protein_coding	hypothetical protein && -	-
CN228_16895	349.143	405.423	383.346	351.309	323.907	307.088	207.574	172.686	184.079	2118.62	1809.34	0.227666	0.0359339	0.137854	904.249	1565.39	-0.791817	1.44144e-11	2.36143e-10	CN228_RS16895	3464298	3465902	-	1605	protein_coding	M10 family metallopeptidase C-terminal domain-containing protein && PF08548:Peptidase M10 serralysin C terminal|PF13583:Metallo-peptidase family M12B Reprolysin-like	-
CN228_04455	39.1477	42.1444	42.788	53.7719	37.7445	51.3308	30.0528	23.5833	28.5135	229.314	261.129	-0.187847	0.25145	0.49188	130.637	225.978	-0.791547	2.97177e-05	0.000191971	CN228_RS04455	884314	885906	-	1593	protein_coding	ABC transporter substrate-binding protein && PF00496:Bacterial extracellular solute-binding proteins, family 5 Middle	-
CN228_21035	154.524	141.778	145.199	181.13	173.272	157.595	103.518	97.0582	93.6137	965.072	1107.02	-0.198086	0.0756405	0.230423	553.345	957.722	-0.791314	3.24551e-11	5.07816e-10	CN228_RS21035	4340842	4342725	-	1884	protein_coding	SurA N-terminal domain-containing protein && PF13616:PPIC-type PPIASE domain|PF13624:SurA N-terminal domain	-
CN228_07495	23.0646	17.9117	14.8599	25.6507	21.5006	25.4618	12.6866	15.8126	13.2297	58.1072	74.7497	-0.362948	0.141479	0.34667	37.3708	64.6769	-0.790334	0.00464323	0.0175837	xerD	1514074	1514970	+	897	protein_coding	site-specific tyrosine recombinase XerD && PF00589:Phage integrase family|PF02899:Phage integrase, N-terminal SAM-like domain	Phage_integrase
CN228_28385	44.2191	41.3594	42.5686	38.1971	42.691	41.0318	21.9493	25.8007	22.3305	326.949	307.725	0.087463	0.519294	0.744563	153.858	266.185	-0.789981	9.96892e-07	8.17858e-06	yccS	5863238	5865436	+	2199	protein_coding	TIGR01666 family membrane protein && PF13515:Fusaric acid resistance protein-like|PF12805:FUSC-like inner membrane protein yccS	-
CN228_07010	517.907	596.393	615.696	503.09	582.992	501.925	370.611	275.976	268.069	867.029	787.401	0.139031	0.256875	0.497375	394.497	681.08	-0.787519	8.91483e-08	8.62757e-07	CN228_RS07010	1421523	1421954	+	432	protein_coding	type III secretion protein && -	-
CN228_25230	173.802	183.602	190.528	221.421	233.672	233.641	141.91	118.742	137.689	404.303	502.759	-0.314477	0.0110629	0.0563912	252.908	434.915	-0.782622	2.12563e-08	2.25783e-07	CN228_RS25230	5204478	5205113	-	636	protein_coding	ATP phosphoribosyltransferase && PF01634:ATP phosphoribosyltransferase	-
CN228_03910	528.813	743.425	686.959	738.962	674.843	677.823	541.681	326.975	345.82	2317.93	2448.44	-0.0789918	0.538469	0.759939	1236.77	2118.34	-0.776321	1.26334e-06	1.01729e-05	CN228_RS03910	765992	767011	-	1020	protein_coding	tyrosine phosphatase && PF14566:Inositol hexakisphosphate	-
CN228_10570	81.6551	95.9226	110.38	121.263	110.438	109.23	60.4918	65.6184	72.0925	333.763	390.872	-0.228385	0.114998	0.300141	197.66	338.174	-0.77544	2.46477e-07	2.24016e-06	CN228_RS10570	2116114	2117112	+	999	protein_coding	S49 family peptidase && PF01343:Peptidase family S49	Peptidase_S49
CN228_19345	44.9759	44.5507	47.9811	49.0718	48.1504	53.7077	27.6231	28.5726	31.7707	154.118	167.338	-0.119066	0.475544	0.710202	84.8277	144.768	-0.77189	9.4704e-05	0.000546273	CN228_RS19345	3987530	3988495	-	966	protein_coding	tyrosine-type recombinase/integrase && PF00589:Phage integrase family	Phage_integrase
CN228_16675	83.5327	96.9824	85.335	84.8557	76.6966	86.0458	51.5846	44.6341	48.4132	328.42	302.632	0.118307	0.395886	0.638619	153.772	261.833	-0.768227	1.91613e-06	1.50355e-05	cobW	3420335	3421399	-	1065	protein_coding	cobalamin biosynthesis protein CobW && PF07683:Cobalamin synthesis protein cobW C-terminal domain|PF02492:CobW/HypB/UreG, nucleotide-binding domain	-
CN228_26925	36.9445	35.4035	29.6143	35.0958	30.907	31.6308	13.2061	19.6589	24.2639	73.8066	69.9167	0.078599	0.731644	0.876232	35.5818	60.4924	-0.768019	0.00935764	0.0316935	CN228_RS26925	5543459	5544082	+	624	protein_coding	response regulator transcription factor && PF00072:Response regulator receiver domain|PF00196:Bacterial regulatory proteins, luxR family	Response_reg
CN228_03920	22.0878	23.4834	21.2022	27.2938	31.9617	24.7514	24.6712	11.3686	13.1063	65.2985	81.2817	-0.315093	0.168923	0.392441	41.3642	70.3051	-0.764952	0.0105971	0.0348526	CN228_RS03920	767827	768669	+	843	protein_coding	type III effector HopF2 && PF09143:AvrPphF-ORF-2	-
CN228_06580	598.993	693.251	681.277	900.222	726.481	727.68	433.687	450.933	494.08	1545.36	1823.67	-0.238957	0.0479552	0.166613	929.009	1577.99	-0.764566	6.90389e-10	9.20401e-09	CN228_RS06580	1333881	1334555	+	675	protein_coding	bifunctional 4-hydroxy-2-oxoglutarate aldolase/2-dehydro-3-deoxy-phosphogluconate aldolase && PF01081:KDPG and KHG aldolase	-
CN228_18105	97.0637	88.9773	102.897	102.151	102.717	91.4108	65.9538	57.9607	49.4962	476.754	483.526	-0.0207875	0.870477	0.938495	246.204	418.295	-0.76392	3.09101e-07	2.74878e-06	CN228_RS18105	3724336	3725757	-	1422	protein_coding	transglycosylase SLT domain-containing protein && PF00497:Bacterial extracellular solute-binding proteins, family 3|PF01464:Transglycosylase SLT domain	-
CN228_04515	22.8171	30.8435	22.9499	20.6009	23.1232	20.9542	15.2887	10.5103	12.105	123.14	102.891	0.260758	0.19185	0.422284	52.4468	89.0011	-0.763296	0.001893	0.00795244	CN228_RS04515	898362	899747	+	1386	protein_coding	MFS transporter && PF07690:Major Facilitator Superfamily	MFS_1
Novel00217	436.703	468.062	474.799	532.213	674.501	554.894	350.906	364.919	316.086	499.354	630.878	-0.337159	0.0102785	0.0532922	321.442	545.644	-0.76276	8.70217e-08	8.45307e-07	-	3216540	3216851	-	312	-	PF08447:PAS fold	-
CN228_32310	502.923	630.637	602.545	611.124	566.685	588.204	389.363	325.289	323.922	3111.45	3131.39	-0.00920108	0.934428	0.970278	1601.97	2709.17	-0.757966	1.29655e-11	2.13075e-10	atpA	6660897	6662441	-	1545	protein_coding	F0F1 ATP synthase subunit alpha && PF00006:ATP synthase alpha/beta family, nucleotide-binding domain|PF02874:ATP synthase alpha/beta family, beta-barrel domain|PF00306:ATP synthase alpha/beta chain, C terminal domain	ATP-synt_ab
CN228_16680	436.297	472.105	482.459	440.02	393.163	416.235	238.769	296.132	199.191	304.971	271.004	0.170114	0.224039	0.460947	138.537	234.471	-0.757272	2.29958e-05	0.000151599	CN228_RS16680	3422106	3422294	+	189	protein_coding	CbtB-domain containing protein && -	-
CN228_32295	373.261	406.787	406.052	431.437	406.785	414.344	248.711	250.167	239.184	586.184	612.39	-0.0631476	0.588338	0.792011	313.897	529.809	-0.755008	3.93822e-09	4.63539e-08	CN228_RS32295	6658109	6658534	-	426	protein_coding	F0F1 ATP synthase subunit epsilon && PF00401:ATP synthase, Delta/Epsilon chain, long alpha-helix domain|PF02823:ATP synthase, Delta/Epsilon chain, beta-sandwich domain	-
CN228_07115	223.537	256.642	238.709	264.346	259.085	218.613	194.964	126.974	115.251	790.562	807.314	-0.030172	0.805065	0.914591	413.815	698.418	-0.754791	1.23788e-05	8.48968e-05	CN228_RS07115	1439380	1440327	+	948	protein_coding	hypothetical protein && -	-
CN228_04265	60.926	58.7235	49.6041	46.4047	56.3918	38.1313	26.3902	28.8633	27.8189	268.594	221.274	0.280145	0.0973946	0.270346	113.454	191.383	-0.754143	0.000101076	0.000578559	radA	839824	841191	+	1368	protein_coding	DNA repair protein RadA && PF13541:Subunit ChlI of Mg-chelatase|PF13481:AAA domain	-
CN228_06985	781.844	995.374	958.904	1127.33	893.206	1056.43	805.751	522.378	486.684	1190.21	1324.15	-0.153875	0.235778	0.474319	679.495	1145.78	-0.753641	7.63968e-06	5.46169e-05	sctI	1418894	1419268	+	375	protein_coding	type III secretion system inner rod subunit SctI && PF17001:Type III secretion basal body protein I, YscI, HrpB, PscI	-
CN228_06570	616.646	708.288	651.835	637.778	580.162	635.861	371.589	364.312	361.327	3370.82	3127.5	0.108121	0.29373	0.540983	1610.24	2705.85	-0.748798	1.5545e-13	3.23658e-12	zwf	1331685	1333154	+	1470	protein_coding	glucose-6-phosphate dehydrogenase && PF02781:Glucose-6-phosphate dehydrogenase, C-terminal domain|PF00479:Glucose-6-phosphate dehydrogenase, NAD binding domain	G6PD_C
CN228_28165	50.9197	48.8923	62.4032	62.295	60.5476	59.1388	45.5608	30.869	31.4185	100.519	111.53	-0.151298	0.445096	0.681551	57.4983	96.4868	-0.746476	0.00183111	0.00772972	CN228_RS28165	5808448	5808981	-	534	protein_coding	TIGR02281 family clan AA aspartic protease && PF13650:Aspartyl protease	-
CN228_16355	26.9243	26.4334	31.0466	34.4364	36.4064	33.5673	17.8738	24.2074	19.9097	94.6073	115.76	-0.291932	0.136757	0.338215	59.7869	100.139	-0.74289	0.00129125	0.00567865	CN228_RS16355	3355475	3356440	-	966	protein_coding	tRNA-dihydrouridine synthase && PF01207:Dihydrouridine synthase (Dus)	Dus
CN228_32320	663.275	794.322	748.022	824.575	840.014	735.146	491.555	530.666	405.732	1205.07	1297.2	-0.106196	0.3574	0.602713	671.533	1122.18	-0.740207	9.8591e-09	1.0916e-07	CN228_RS32320	6663012	6663482	-	471	protein_coding	F0F1 ATP synthase subunit B && PF00430:ATP synthase B/B' CF(0)	-
CN228_15425	22.9356	28.3364	21.9057	24.4456	14.0058	19.3945	11.0733	10.4796	12.9907	96.2441	75.2641	0.354745	0.132635	0.331619	39.1024	65.1451	-0.738471	0.0121124	0.0390015	CN228_RS15425	3144868	3146001	-	1134	protein_coding	lactonase family protein && PF10282:Lactonase, 7-bladed beta-propeller	-
CN228_04425	30.3134	28.2492	20.196	34.6871	28.2163	39.3306	21.3311	23.5907	15.9486	89.0703	114.398	-0.359918	0.0990891	0.27316	59.261	98.985	-0.737807	0.00251561	0.0102788	CN228_RS04425	877145	878119	-	975	protein_coding	ABC transporter ATP-binding protein && PF08352:Oligopeptide/dipeptide transporter, C-terminal region|PF00005:ABC transporter	ABC_tran
CN228_33255	519.275	705.311	637.435	770.035	740.557	672.605	538.203	413.964	349.531	622.01	721.595	-0.214073	0.11127	0.293405	374.313	624.275	-0.737404	1.85918e-06	1.46106e-05	CN228_RS33255	854875	855162	+	288	protein_coding	hypothetical protein && -	-
CN228_06915	140.059	193.451	165.998	176.911	175.342	175.927	127.822	90.2855	97.9299	610.052	638.325	-0.0650199	0.626686	0.818936	332.238	552.22	-0.733064	5.38631e-07	4.60702e-06	CN228_RS06915	1398480	1399532	+	1053	protein_coding	YopT-type cysteine protease domain-containing protein && PF03543:Yersinia/Haemophilus virulence surface antigen	-
CN228_17600	59.5388	79.031	69.4552	89.4732	80.019	80.0236	50.4435	46.932	52.3749	433.588	514.57	-0.246778	0.0720763	0.22247	268.638	445.203	-0.729361	1.19471e-07	1.1419e-06	tssF	3627105	3628901	+	1797	protein_coding	type VI secretion system baseplate subunit TssF && PF05947:Type VI secretion system, ImpG, VasA, VC_A0110	-
CN228_06995	477.479	633.585	615.632	615.328	673.055	563.931	468.961	338.335	303.805	1057.56	1122.5	-0.0859067	0.513661	0.740624	585.748	970.985	-0.728866	2.04816e-06	1.60475e-05	CN228_RS06995	1420083	1420610	+	528	protein_coding	hypothetical protein && -	-
CN228_24580	227.001	231.376	211.266	206.738	191.039	203.353	116.337	128.078	116.288	1011.44	898.25	0.171311	0.115762	0.301322	468.867	777.137	-0.728714	1.39545e-09	1.75807e-08	CN228_RS24580	5077489	5078790	-	1302	protein_coding	MFS transporter && PF07690:Major Facilitator Superfamily	MFS_1
CN228_05155	247.913	321.645	278.192	290.153	321.682	278.881	214.953	174.199	145.655	1348.09	1401.6	-0.0559614	0.64861	0.834624	732.091	1212.4	-0.727391	2.71433e-07	2.44736e-06	CN228_RS05155	1032495	1033865	+	1371	protein_coding	DnaJ domain-containing protein && PF00226:DnaJ domain	DnaJ
CN228_18135	21.1633	20.6856	17.952	20.1236	20.7286	19.0762	13.1773	9.46542	13.5392	140.479	139.28	0.0129535	0.941476	0.972917	73.1355	120.488	-0.722189	0.000888969	0.00411128	CN228_RS18135	3730429	3732453	-	2025	protein_coding	DUF3488 domain-containing protein && PF11992:Domain of unknown function (DUF3488)|PF01841:Transglutaminase-like superfamily|PF13559:Domain of unknown function (DUF4129)	Transglut_core
CN228_04080	34.3799	28.5291	27.85	31.726	32.9912	37.0311	22.0869	18.7	20.7291	56.1269	62.2467	-0.149127	0.549159	0.768542	32.7323	53.848	-0.718587	0.0154632	0.0478735	CN228_RS04080	809099	809631	-	533	protein_coding	IS5 family transposase && -	-
CN228_22015	42.3582	38.8086	47.8068	42.4077	42.9308	51.7618	37.9141	19.7539	25.699	92.9405	97.7224	-0.0732915	0.724665	0.871534	51.6839	84.5394	-0.71046	0.00763432	0.0268305	CN228_RS22015	4560634	4561254	-	621	protein_coding	hypothetical protein && -	-
CN228_32315	612.577	737.301	724.911	787.243	757.37	733.531	487.408	463.303	434.354	1292.48	1404.02	-0.119405	0.289627	0.535539	742.57	1214.66	-0.709774	1.89605e-10	2.72219e-09	CN228_RS32315	6662463	6662999	-	537	protein_coding	F0F1 ATP synthase subunit delta && PF00213:ATP synthase delta (OSCP) subunit	-
CN228_16360	65.8923	57.7539	66.227	63.0029	65.0724	59.2006	46.7156	38.169	29.2291	101.789	99.3013	0.034966	0.860361	0.934454	52.6415	85.9027	-0.704541	0.0047891	0.0180576	CN228_RS16360	3356469	3356930	-	462	protein_coding	acyl-CoA thioesterase && PF13279:Thioesterase-like superfamily	-
CN228_14000	51.6903	45.7063	44.3262	50.1623	49.3568	49.8017	32.2762	31.8628	26.9262	189.915	197.939	-0.0596869	0.704709	0.860222	105.014	171.24	-0.704333	0.000127949	0.000720538	CN228_RS14000	2856510	2857664	-	1155	protein_coding	ABC transporter ATP-binding protein && PF08402:TOBE domain|PF00005:ABC transporter	ABC_tran
CN228_03385	88.9846	95.6354	103.151	102.34	120.97	122.286	53.4467	71.4486	86.5348	93.1507	110.677	-0.248725	0.214855	0.449959	58.8805	95.7324	-0.702716	0.00381518	0.0148129	CN228_RS03385	661257	661535	+	279	protein_coding	hypothetical protein && -	-
CN228_29580	157.026	212.89	163.657	214.548	178.212	196.62	123.787	107.22	130.131	484.522	529.597	-0.127886	0.374549	0.61581	282.275	458.237	-0.699819	1.09138e-06	8.82906e-06	CN228_RS29580	6118785	6119567	-	783	protein_coding	ABC transporter substrate-binding protein && PF03180:NLPA lipoprotein	-
CN228_24825	69.1359	67.1126	70.4201	62.1432	78.6445	70.0792	44.1749	40.913	44.0715	492.035	496.679	-0.0134511	0.91809	0.96137	264.584	429.58	-0.699299	1.38913e-06	1.11173e-05	CN228_RS24825	5121528	5123579	+	2052	protein_coding	GGDEF and EAL domain-containing protein && PF00563:EAL domain|PF00990:Diguanylate cyclase, GGDEF domain	EAL
CN228_04510	25.926	44.0426	41.8535	51.3695	30.7874	46.3759	24.5257	24.8	29.6137	118.283	134.506	-0.185645	0.420032	0.657759	71.8646	116.416	-0.69742	0.00347465	0.013653	kdgD	897285	898196	+	912	protein_coding	5-dehydro-4-deoxyglucarate dehydratase && PF00701:Dihydrodipicolinate synthetase family	-
CN228_13585	47.8429	50.1093	50.3286	42.5118	52.8574	46.5438	21.731	33.885	31.8127	161.534	152.958	0.0790784	0.644532	0.831252	81.9556	132.296	-0.690619	0.00153576	0.00665497	CN228_RS13585	2767336	2768274	+	939	protein_coding	helix-turn-helix transcriptional regulator && PF12833:Helix-turn-helix domain	-
CN228_00435	30.0787	26.871	29.9365	31.8917	31.1645	30.5671	22.2829	20.6375	14.787	136.707	145.703	-0.0925732	0.595069	0.796062	78.1353	126.05	-0.68787	0.00132505	0.00579959	CN228_RS00435	96140	97495	-	1356	protein_coding	phosphatase PAP2/dual specificity phosphatase family protein && PF00782:Dual specificity phosphatase, catalytic domain	DSPc
CN228_22720	846.689	756.767	771.251	747.269	845.372	770.978	483.405	453.723	523.864	570.338	561.575	0.0223723	0.855028	0.933518	301.898	485.76	-0.686697	3.87658e-07	3.38214e-06	CN228_RS22720	4685802	4686008	+	207	protein_coding	hypothetical protein && -	-
CN228_26725	43.633	43.9165	49.9014	42.8635	50.2446	50.171	28.0511	30.6799	29.8877	205.254	211.662	-0.0445741	0.777991	0.904294	113.862	183.082	-0.684914	0.000151191	0.000839667	CN228_RS26725	5504609	5505895	-	1287	protein_coding	polysaccharide biosynthesis C-terminal domain-containing protein && PF14667:Polysaccharide biosynthesis C-terminal domain|PF01943:Polysaccharide biosynthesis protein	-
CN228_24615	178.999	210.129	189.159	154.875	225.03	165.473	90.273	115.185	132.56	142.88	133.348	0.100635	0.60144	0.801452	71.8682	115.316	-0.682987	0.00358742	0.0140328	CN228_RS24615	5085556	5085768	-	213	protein_coding	hypothetical protein && -	-
CN228_07020	536.057	621.63	577.664	561.22	570.016	577.753	453.966	323.216	280.828	410.659	400.138	0.0377219	0.768904	0.898426	215.502	346.155	-0.682966	6.79288e-05	0.000404784	CN228_RS07020	1424052	1424255	+	204	protein_coding	hypothetical protein && -	-
CN228_12015	135.024	107.448	117.77	125.108	133.388	120.109	82.0242	67.9891	84.887	527.956	548.819	-0.0561266	0.666309	0.844277	296.155	474.752	-0.681588	1.09432e-06	8.83915e-06	CN228_RS12015	2385258	2386520	+	1263	protein_coding	MFS transporter && PF07690:Major Facilitator Superfamily	MFS_1
CN228_03835	121.53	79.5799	101.717	137.595	135.943	115.942	94.5224	77.4161	69.6946	144.451	183.711	-0.347969	0.0613226	0.200746	99.1542	158.93	-0.679897	0.00054353	0.00263986	CN228_RS03835	756520	756930	-	411	protein_coding	recombinase family protein && PF00239:Resolvase, N terminal domain	Resolvase
CN228_04440	36.8349	27.5271	24.5707	41.9521	34.5054	41.8347	25.6173	21.9924	25.9043	104.319	137.248	-0.395755	0.0510365	0.174067	74.1935	118.756	-0.679725	0.00155504	0.00672734	CN228_RS04440	880020	881030	-	1011	protein_coding	ABC transporter permease subunit && PF00528:Binding-protein-dependent transport system inner membrane component	BPD_transp_1
CN228_14695	45.0128	43.6955	39.6084	48.1936	48.8996	46.184	33.8285	28.0903	27.0453	103.607	114.45	-0.143172	0.454966	0.691952	61.8188	99.0094	-0.679019	0.00283632	0.011402	CN228_RS14695	2994948	2995643	+	696	protein_coding	hypothetical protein && -	-
CN228_14330	239.088	250.751	249.986	331.303	321.664	304.89	183.444	201.025	211.257	211.142	270.429	-0.357106	0.014164	0.068979	146.297	233.954	-0.677781	3.53988e-05	0.000226431	CN228_RS14330	2918221	2918466	-	246	protein_coding	DNA-binding protein && -	-
CN228_23145	813.27	789.045	961.883	857.454	689.864	854.441	493.052	474.299	532.604	4025.76	3729.27	0.110273	0.368069	0.609895	2025.92	3226.86	-0.671674	1.11177e-08	1.22576e-07	CN228_RS23145	4766976	4768328	-	1353	protein_coding	dicarboxylate/amino acid:cation symporter && PF00375:Sodium:dicarboxylate symporter family	SDF
CN228_04695	68.7679	54.4459	66.4867	76.3936	71.1384	89.3356	55.0412	43.0161	49.9692	133.407	164.749	-0.305382	0.0929207	0.262851	89.5505	142.535	-0.671141	0.000971078	0.00443994	CN228_RS04695	936709	937314	-	606	protein_coding	MarC family protein && PF01914:MarC family integral membrane protein	-
CN228_16115	406.807	494.285	484.147	510.083	390.575	497.92	325.762	279.255	268.903	4550.84	4545.33	0.00173291	0.98903	0.995234	2470.92	3933.16	-0.670613	1.65569e-07	1.55903e-06	CN228_RS16115	3309701	3312532	-	2832	protein_coding	2-oxoglutarate dehydrogenase E1 component && PF00676:Dehydrogenase E1 component|PF16078:2-oxoglutarate dehydrogenase N-terminus|PF02779:Transketolase, pyrimidine binding domain|PF16870:2-oxoglutarate dehydrogenase C-terminal	-
CN228_14340	363.373	398.11	362.588	393.685	375.958	386.009	254.307	200.887	267.729	841.051	855.48	-0.0243862	0.824569	0.924736	465.449	740.109	-0.669866	5.10707e-07	4.38252e-06	uvrY	2919079	2919723	+	645	protein_coding	UvrY/SirA/GacA family response regulator transcription factor && PF00196:Bacterial regulatory proteins, luxR family|PF00072:Response regulator receiver domain	Response_reg
CN228_14020	36.4785	34.1186	36.5711	35.4632	32.7055	39.8816	23.6861	21.7577	22.1193	138.022	137.653	0.00346299	0.984525	0.992257	74.87	119.093	-0.66963	0.00158887	0.00684326	CN228_RS14020	2860740	2861849	-	1110	protein_coding	bifunctional 3%2C4-dihydroxy-2-butanone-4-phosphate synthase/GTP cyclohydrolase II && PF00926:3,4-dihydroxy-2-butanone 4-phosphate synthase|PF00925:GTP cyclohydrolase II	DHBP_synthase
CN228_06115	14.1705	12.0527	11.2046	12.2784	14.6342	11.5876	8.24243	8.22713	7.66095	95.098	96.7754	-0.024747	0.905848	0.955553	52.7596	83.7052	-0.665191	0.00669448	0.0239954	CN228_RS06115	1219717	1221906	+	2190	protein_coding	FUSC family protein && PF04632:Fusaric acid resistance protein family	-
CN228_21150	91.0011	99.8603	105.441	116.897	84.288	111.729	58.3101	69.7932	68.4751	256.79	268.237	-0.0634159	0.691972	0.855466	146.596	232.123	-0.663297	0.000254206	0.0013365	lpxH	4366871	4367617	+	747	protein_coding	UDP-2%2C3-diacylglucosamine diphosphatase && PF12850:Calcineurin-like phosphoesterase superfamily domain	-
CN228_28380	51.6408	51.1029	40.5975	64.8946	65.9128	57.3976	32.9506	41.9441	43.385	196.034	254.663	-0.376703	0.0176729	0.0805215	139.21	220.304	-0.662689	0.000150485	0.00083663	CN228_RS28380	5861924	5863102	+	1179	protein_coding	NAD(P)/FAD-dependent oxidoreductase && PF03486:HI0933-like protein	-
CN228_07110	554.882	667.227	618.387	618.452	591.876	567.206	503.299	324.157	289.525	4963.79	4743.02	0.0656571	0.531113	0.753928	2592.99	4103.36	-0.662121	4.5614e-05	0.000283784	CN228_RS07110	1436866	1439190	+	2325	protein_coding	type III helper protein HrpK1 && PF16937:Type III secretion system translocator protein, HrpF	-
Novel00074	1207.44	1299.92	1324.22	1359.79	1305.63	1204.92	883.39	771.544	778.98	2813.81	2811.66	0.00106779	0.991642	0.996142	1538.12	2432.46	-0.66124	1.42635e-09	1.79186e-08	-	765284	765916	-	633	-	-	-
CN228_21450	123.425	104.232	108.355	98.1146	99.8504	97.1567	48.8677	73.2241	63.6033	416.386	361.749	0.202783	0.12466	0.317161	197.995	312.944	-0.660015	6.10561e-05	0.000368027	CN228_RS21450	4435689	4436756	-	1068	protein_coding	GGDEF domain-containing protein && PF00990:Diguanylate cyclase, GGDEF domain	GGDEF
CN228_10315	64.9327	76.0736	49.7249	69.3032	61.5937	54.1146	27.7462	44.5305	44.4341	87.5904	84.076	0.0605817	0.78866	0.909042	46.1368	72.7425	-0.657608	0.0152847	0.0474334	CN228_RS10315	2059728	2060123	+	396	protein_coding	hypothetical protein && -	-
CN228_00325	33.7894	35.3693	35.4681	26.7285	25.9787	33.0125	14.0533	19.8011	20.2913	176.247	142.859	0.303109	0.079468	0.237662	78.4824	123.591	-0.655538	0.00298922	0.0119512	CN228_RS00325	72027	73478	-	1452	protein_coding	iron-containing redox enzyme family protein && PF14518:Iron-containing redox enzyme	-
CN228_27995	296.332	248.878	324.805	272.12	326.421	262.354	173.032	188.656	182.049	769.359	752.952	0.0307987	0.821914	0.922564	413.637	651.257	-0.65471	8.95407e-07	7.38075e-06	rlmB	5767613	5768374	-	762	protein_coding	23S rRNA (guanosine(2251)-2'-O)-methyltransferase RlmB && PF08032:RNA 2'-O ribose methyltransferase substrate binding|PF00588:SpoU rRNA Methylase family	SpoU_methylase
CN228_07065	355.843	532.418	517.71	451.677	500.917	441.185	383.626	256.52	240.231	655.592	643.086	0.0279164	0.852876	0.933485	353.357	556.276	-0.654294	7.8624e-05	0.000463757	CN228_RS07065	1428287	1428688	-	402	protein_coding	FliM/FliN family flagellar motor switch protein && PF01052:Type III flagellar switch regulator (C-ring) FliN C-term	-
CN228_28600	182.293	183.464	186.847	173.494	171.714	161.123	97.8803	111.267	111.349	282.735	256.268	0.141654	0.311709	0.55927	141.099	221.7	-0.652059	8.85689e-05	0.000514862	ruvX	5918037	5918477	+	441	protein_coding	Holliday junction resolvase RuvX && PF03652:Holliday junction resolvase	-
CN228_28080	59.6662	63.308	61.9695	63.4001	70.952	63.9198	41.5835	41.9088	41.9911	319.903	339.308	-0.0847482	0.529139	0.751776	186.782	293.502	-0.651933	1.66851e-05	0.000113095	CN228_RS28080	5788424	5789914	-	1491	protein_coding	bifunctional ADP-dependent NAD(P)H-hydrate dehydratase/NAD(P)H-hydrate epimerase && PF03853:YjeF-related protein N-terminus|PF01256:Carbohydrate kinase	-
CN228_02065	3028.95	4024.66	3881.35	3636.9	3237.73	3412.78	2954.64	1787.67	1792.52	15069	14025.8	0.103501	0.387675	0.629129	7751.12	12135.1	-0.646696	6.24112e-05	0.000375329	CN228_RS02065	412911	414098	+	1188	protein_coding	AMP-binding protein && PF00501:AMP-binding enzyme	AMP-binding
CN228_02160	154.395	91.3533	107.762	74.475	90.3061	88.3773	43.9266	60.0772	57.004	164.934	116.817	0.497412	0.0167899	0.0775024	64.6156	101.041	-0.64465	0.00521021	0.0193522	CN228_RS02160	436595	436996	+	402	protein_coding	MAPEG family protein && PF01124:MAPEG family	-
CN228_16890	22.7351	29.2219	17.693	23.8908	19.7967	21.288	16.2107	10.6486	14.5729	113.391	104.689	0.11683	0.584513	0.789189	58.0681	90.583	-0.643217	0.00830383	0.028892	CN228_RS16890	3462573	3463976	-	1404	protein_coding	amidase && PF01425:Amidase	Amidase
CN228_01660	171.598	189.475	188.211	200.426	237.014	189.301	144.928	122.984	131.92	407.189	459.67	-0.17474	0.196775	0.427916	255.062	397.591	-0.64052	1.756e-05	0.000118411	hisH	331360	331998	+	639	protein_coding	imidazole glycerol phosphate synthase subunit HisH && PF00117:Glutamine amidotransferase class-I	GATase
CN228_28175	88.434	91.7197	86.8267	96.7698	99.6012	92.8044	60.7671	67.4132	56.2794	590.023	632.251	-0.0995835	0.387203	0.628562	350.838	546.944	-0.639902	1.07569e-06	8.72914e-06	parE	5809967	5811871	-	1905	protein_coding	DNA topoisomerase IV subunit B && PF00204:DNA gyrase B|PF00986:DNA gyrase B subunit, carboxyl terminus|PF02518:Histidine kinase-, DNA gyrase B-, and HSP90-like ATPase|PF01751:Toprim domain	DNA_gyraseB
CN228_32155	177.144	137.016	140.061	126.389	129.764	137.368	79.8657	78.0214	93.4487	657.758	563.68	0.222635	0.0943519	0.26552	313.111	487.629	-0.639843	2.38965e-06	1.85012e-05	CN228_RS32155	6627705	6628952	-	1248	protein_coding	heme biosynthesis protein HemY && PF07219:HemY protein N-terminus	HemY_N
Novel00056	191.334	228.015	263.079	278.672	311.979	281.966	212.728	199.745	144.299	150.436	190.297	-0.339552	0.0508967	0.173936	105.629	164.608	-0.638064	0.00112362	0.00504472	-	578508	578697	-	190	-	PF00344:SecY translocase	-
CN228_09160	65.0223	56.7437	52.5095	72.0753	62.3959	58.8995	47.0893	36.6312	40.0114	90.986	99.8579	-0.134368	0.516902	0.742793	55.5861	86.3993	-0.636837	0.00871555	0.0301839	CN228_RS09160	1851141	1851590	-	450	protein_coding	single-stranded DNA-binding protein && PF00436:Single-strand binding protein family	-
Novel00032	605.367	727.875	614.645	771.917	651.135	606.543	567.797	374.721	357.892	702.659	724.334	-0.043684	0.740786	0.882602	403.792	626.726	-0.634045	0.000196281	0.00106077	-	413754	414064	-	311	-	-	-
CN228_23020	622.18	610.718	690.098	665.234	702.964	596.691	406.523	430.539	422.225	1613.19	1630.44	-0.015472	0.889977	0.947687	908.943	1410.41	-0.633829	1.83965e-08	1.97009e-07	CN228_RS23020	4744626	4745348	-	723	protein_coding	C40 family peptidase && PF00877:NlpC/P60 family	-
CN228_25145	63.6067	85.8862	74.0192	87.47	104.636	90.7947	64.1319	72.5759	44.3639	160.211	200.675	-0.32391	0.0602647	0.19804	111.742	173.573	-0.632826	0.00169491	0.00724846	CN228_RS25145	5188860	5189477	-	618	protein_coding	glutathione S-transferase N-terminal domain-containing protein && PF00043:Glutathione S-transferase, C-terminal domain|PF13417:Glutathione S-transferase, N-terminal domain	GST_C
Novel00402	351.852	372.032	353.984	383.833	401.012	396.611	237.172	268.204	253.319	341.366	370.191	-0.116714	0.36771	0.609895	206.78	320.239	-0.630788	1.69471e-05	0.000114722	-	6039024	6039296	+	273	-	-	-
CN228_23610	71.1523	85.8948	67.3198	90.693	69.5914	82.24	58.7406	49.1019	47.9934	168.627	180.345	-0.0963256	0.581908	0.788073	100.817	156.056	-0.630247	0.00141149	0.0061676	pdxH	4872973	4873620	-	648	protein_coding	pyridoxamine 5'-phosphate oxidase && PF10590:Pyridoxine 5'-phosphate oxidase C-terminal dimerisation region|PF01243:Pyridoxamine 5'-phosphate oxidase	Pyridox_oxidase
CN228_12505	25.1212	22.2655	22.3902	27.6598	24.5257	28.3424	19.7221	16.4333	15.7271	109.536	125.044	-0.191307	0.310551	0.558143	70.0836	108.188	-0.625962	0.00443763	0.0169154	CN228_RS12505	2515803	2517155	-	1353	protein_coding	GntP family permease && PF02447:GntP family permease	-
CN228_01310	138.305	133.338	114.573	97.7352	132.719	131.042	60.3709	84.7792	87.8746	139.786	129.473	0.111705	0.557083	0.772214	72.5765	111.977	-0.625804	0.00685072	0.0244715	CN228_RS01310	276946	277257	-	312	protein_coding	hypothetical protein && -	-
CN228_25065	108.761	113.153	104.729	105.213	131.512	117.486	64.1068	83.1856	81.0311	459.263	492.778	-0.101209	0.439922	0.676083	276.258	426.211	-0.625465	4.07515e-05	0.000257518	ftsW	5173046	5174257	-	1212	protein_coding	putative lipid II flippase FtsW && PF01098:Cell cycle protein	-
CN228_19820	504.252	676.805	669.215	751.809	769.18	759.138	627.703	419.643	422.928	1088.18	1326.8	-0.285986	0.0244659	0.103797	744.234	1147.79	-0.624918	2.64181e-05	0.000172576	CN228_RS19820	4088762	4089268	-	507	protein_coding	CesT family type III secretion system chaperone && PF05932:Tir chaperone protein (CesT) family	-
CN228_04300	141.299	182.827	147.558	167.826	163.187	162.067	100.636	104.759	113.054	910.862	942.226	-0.0485151	0.694936	0.85751	529.305	815.142	-0.623262	9.89177e-08	9.55534e-07	ettA	851328	852992	+	1665	protein_coding	energy-dependent translational throttle protein EttA && PF00005:ABC transporter|PF12848:ABC transporter	ABC_tran
Novel00179	845.901	864.017	964.531	1067.43	1056.23	1066.28	726.186	638.916	700.826	269.967	318.518	-0.239035	0.0851105	0.248783	179.43	275.553	-0.619301	5.28299e-05	0.000322158	-	2579399	2579485	+	87	-	-	-
CN228_30565	23.0116	22.3382	32.4315	34.7359	32.0881	32.5873	20.0502	20.0536	24.3931	74.2011	93.7818	-0.340044	0.129149	0.32576	52.9216	81.1369	-0.618111	0.0114494	0.0371104	cysT	6308044	6308865	-	822	protein_coding	sulfate ABC transporter permease subunit CysT && PF00528:Binding-protein-dependent transport system inner membrane component	BPD_transp_1
CN228_11605	145.528	158.745	168.129	187.623	197.717	179.866	131.468	106.378	128.786	323.909	383.382	-0.243342	0.0695941	0.217423	216.302	331.646	-0.617317	4.10511e-05	0.000259098	CN228_RS11605	2317262	2317852	-	591	protein_coding	cysteine hydrolase && PF00857:Isochorismatase family	Isochorismatase
CN228_32070	77.4075	88.2789	68.7994	63.4644	59.2169	63.5197	45.2782	35.1053	40.471	148.496	116.68	0.3488	0.0569556	0.189103	65.874	100.947	-0.616514	0.00598368	0.0218096	CN228_RS32070	6613125	6613670	-	546	protein_coding	gamma carbonic anhydrase family protein && -	-
CN228_22840	135.809	118.523	134.27	120.723	133.325	124.859	81.932	81.7563	82.441	1107.9	1068.55	0.0520427	0.644216	0.831053	603.725	924.311	-0.614457	6.55128e-08	6.50893e-07	CN228_RS22840	4713257	4715713	-	2457	protein_coding	EAL domain-containing protein && PF00990:Diguanylate cyclase, GGDEF domain|PF00989:PAS fold|PF00563:EAL domain	EAL
CN228_02655	59.5547	63.962	53.8992	64.475	54.1093	57.1184	42.0591	35.3355	36.8418	192.008	188.125	0.0298252	0.854233	0.933518	106.405	162.774	-0.613569	0.00114229	0.00511974	CN228_RS02655	536112	537044	-	933	protein_coding	DUF805 domain-containing protein && PF05656:Protein of unknown function (DUF805)	-
Novel00172	338.808	285.74	306.634	411.311	421.968	362.2	240.87	254.008	282.785	265.797	337.519	-0.344984	0.0164569	0.0765157	190.971	291.979	-0.613164	8.03294e-05	0.000472217	-	2399018	2399263	+	246	-	PF07238:PilZ domain	-
CN228_04145	35.4152	39.3793	35.6399	39.8606	43.2532	38.7012	23.083	25.8907	30.3116	117.601	128.348	-0.125522	0.4948	0.725246	72.6539	111.024	-0.612972	0.00474223	0.0179197	CN228_RS04145	819123	820040	-	918	protein_coding	histone deacetylase && PF00850:Histone deacetylase domain	Hist_deacetyl
CN228_19175	40.9183	40.0263	30.3262	27.4556	32.9226	31.5297	20.0594	17.9631	21.7895	121.194	99.0608	0.292374	0.147019	0.355967	56.0644	85.6829	-0.612913	0.0107844	0.0353552	CN228_RS19175	3950187	3951125	-	939	protein_coding	LysR family transcriptional regulator && PF00126:Bacterial regulatory helix-turn-helix protein, lysR family|PF03466:LysR substrate binding domain	LysR_substrate
CN228_01665	92.8566	111.025	114.908	124.268	152.132	115.595	82.692	92.5326	79.96	96.5258	117.431	-0.282668	0.164373	0.385264	66.4961	101.568	-0.610043	0.00752319	0.0265292	CN228_RS01665	332003	332263	+	261	protein_coding	DUF2164 domain-containing protein && -	-
CN228_01670	127.754	145.008	158.858	161.895	162.561	130.667	102.622	101.811	92.0439	369.563	385.471	-0.0611015	0.673306	0.847286	218.447	333.467	-0.609846	7.73342e-05	0.000457181	hisA	332369	333106	+	738	protein_coding	1-(5-phosphoribosyl)-5-[(5-phosphoribosylamino)methylideneamino]imidazole-4-carboxamide isomerase && PF00977:Histidine biosynthesis protein	-
CN228_25490	361.196	419.91	429.704	447.645	473.594	462.91	333.379	299.122	271.023	3548.2	4012.96	-0.177573	0.0911863	0.260467	2278.65	3471.42	-0.607227	2.66755e-08	2.80495e-07	infB	5253620	5256145	-	2526	protein_coding	translation initiation factor IF-2 && PF04760:Translation initiation factor IF-2, N-terminal region|PF00009:Elongation factor Tu GTP binding domain|PF11987:Translation-initiation factor 2|PF08364:Bacterial translation initiation factor IF-2 associated region	GTP_EFTU
CN228_28990	30.407	33.0592	22.4399	36.1251	37.7379	37.9048	25.2995	26.8187	20.7691	72.6313	93.5174	-0.362589	0.103039	0.28018	53.053	80.8986	-0.606824	0.0132047	0.042001	fabG	5987612	5988340	+	729	protein_coding	3-oxoacyl-ACP reductase FabG && PF00106:short chain dehydrogenase	adh_short
CN228_26585	104.875	110.718	99.1701	94.3914	105.382	97.3573	56.7285	73.7387	63.5567	305.619	285.451	0.0990154	0.476887	0.711587	162.134	246.917	-0.606115	0.000253278	0.00133296	ampE	5478829	5479665	-	837	protein_coding	regulatory signaling modulator protein AmpE && -	-
CN228_19885	23.6186	18.0592	22.2189	14.7179	16.9208	16.0506	8.59138	10.0716	12.5427	135.476	100.007	0.437338	0.0245177	0.103922	56.9083	86.5044	-0.605777	0.0127481	0.0408472	CN228_RS19885	4099711	4101537	-	1827	protein_coding	glycoside hydrolase family 15 protein && PF00723:Glycosyl hydrolases family 15	-
CN228_32330	263.283	300.427	314.082	346.038	371.637	320.533	211.09	242.788	224.829	885.976	1036.67	-0.226658	0.0564185	0.187927	589.5	896.756	-0.605042	6.12468e-07	5.17922e-06	atpB	6663936	6664805	-	870	protein_coding	F0F1 ATP synthase subunit A && PF00119:ATP synthase A chain	-
CN228_14025	204.147	126.199	131.17	142.893	130.601	124.026	75.5155	84.3105	101.247	155.854	132.755	0.230971	0.256801	0.497375	75.8354	114.856	-0.60047	0.00533612	0.0197357	CN228_RS14025	2861944	2862234	+	291	protein_coding	DUF1330 domain-containing protein && -	-
CN228_28000	422.575	411.516	436.467	418.661	419.827	397.899	268.46	270.557	272.339	3882.92	3737.64	0.0549709	0.562325	0.776456	2133.53	3233.42	-0.599833	4.51257e-10	6.25535e-09	rnr	5768371	5771004	-	2634	protein_coding	ribonuclease R && PF00575:S1 RNA binding domain|PF08206:Ribonuclease B OB domain|PF00773:RNB domain|PF08461:Ribonuclease R winged-helix domain	RNB
CN228_09630	119.546	138.728	145.682	139.519	159.558	148.227	97.198	95.9636	100.819	355.702	389.682	-0.1316	0.338691	0.586454	222.752	337.071	-0.59773	3.80486e-05	0.0002419	CN228_RS09630	1930119	1930877	+	759	protein_coding	MBL fold metallo-hydrolase && PF00753:Metallo-beta-lactamase superfamily	Lactamase_B
CN228_07000	290.985	344.09	340.937	341.515	370.36	299.891	299.365	194.968	170.854	658.965	675.826	-0.0363923	0.777433	0.904294	386.548	584.605	-0.596407	0.00081452	0.00380401	sctL	1420645	1421226	+	582	protein_coding	type III secretion system stator protein SctL && PF06188:HrpE/YscL/FliH and V-type ATPase subunit E	-
CN228_28310	10.2915	9.66204	8.22101	8.74645	8.53125	9.44956	5.26038	6.70564	5.61932	199.93	187.643	0.0920489	0.569636	0.78108	107.396	162.335	-0.595079	0.0015701	0.00678128	CN228_RS28310	5839010	5845126	+	6117	protein_coding	membrane-targeted effector domain-containing toxin && PF11647:C-terminal region of Pasteurella multocida toxin residues 569-1285	-
CN228_00440	76.663	81.7634	61.0014	68.7513	65.0159	71.6943	48.884	41.6495	44.9243	447.423	414.552	0.110695	0.430147	0.666829	237.733	358.649	-0.593464	3.87343e-05	0.000245612	CN228_RS00440	97492	99249	-	1758	protein_coding	bifunctional alpha/beta hydrolase/class I SAM-dependent methyltransferase && PF12146:Serine aminopeptidase, S33|PF12147:Putative methyltransferase	-
CN228_07655	89.5522	86.4962	82.9436	77.8971	78.2987	83.7236	49.8512	58.4401	49.8125	792.339	726.14	0.125963	0.261055	0.502443	416.25	628.182	-0.593199	3.60603e-06	2.72722e-05	ppc	1557348	1559984	+	2637	protein_coding	phosphoenolpyruvate carboxylase && PF00311:Phosphoenolpyruvate carboxylase	-
CN228_16840	93.0094	70.4682	75.7348	95.4438	76.1911	69.8731	56.3661	49.1797	53.843	253.153	252.74	0.00170723	0.991872	0.996142	145.116	218.695	-0.592342	0.000953441	0.00437303	CN228_RS16840	3452874	3453785	-	912	protein_coding	LysR family transcriptional regulator && PF03466:LysR substrate binding domain|PF00126:Bacterial regulatory helix-turn-helix protein, lysR family	LysR_substrate
CN228_13720	56.5382	48.968	41.2941	40.6452	37.6857	29.0686	21.5759	26.7862	22.4994	148.676	107.595	0.466687	0.0190215	0.0851986	61.7626	93.0868	-0.591116	0.0138037	0.0433782	CN228_RS13720	2795158	2796030	+	873	protein_coding	SMP-30/gluconolactonase/LRE family protein && PF08450:SMP-30/Gluconolaconase/LRE-like region	-
CN228_06760	146.136	156.603	174.611	146.692	122.113	139.416	81.2073	96.9022	91.5032	398.765	337.305	0.240981	0.083402	0.245472	193.797	291.854	-0.59067	0.000177519	0.000966368	CN228_RS06760	1370565	1371284	-	720	protein_coding	carbonic anhydrase && PF00484:Carbonic anhydrase	-
CN228_09635	439.8	510.459	467.83	491.263	466.713	451.7	343.843	298.7	288.92	1169.59	1150.28	0.0241126	0.826336	0.925427	661.191	995.152	-0.589723	7.52962e-07	6.29597e-06	purC	1930906	1931616	+	711	protein_coding	phosphoribosylaminoimidazolesuccinocarboxamide synthase && PF01259:SAICAR synthetase	-
CN228_31145	8.14399	7.59864	8.50953	8.75096	8.57378	7.76952	5.77384	4.92263	5.9115	105.188	107.653	-0.0341648	0.860331	0.934454	61.972	93.1326	-0.588852	0.0104692	0.0345186	CN228_RS31145	6426089	6429826	+	3738	protein_coding	hypothetical protein && -	-
CN228_22645	126.445	123.874	131.989	118.961	141.064	113.6	81.8811	82.5057	82.7006	338	326.777	0.0486823	0.729485	0.874418	187.965	282.645	-0.588429	0.000192754	0.00104387	CN228_RS22645	4674056	4674817	-	762	protein_coding	spermidine synthase && -	-
CN228_14370	59.6176	56.0853	60.871	48.1452	60.081	49.6295	34.229	37.917	32.1884	263.059	232.65	0.177233	0.244283	0.482456	133.751	201.221	-0.58818	0.00095477	0.00437303	CN228_RS14370	2923949	2925232	-	1284	protein_coding	fimbrial protein && PF00419:Fimbrial protein	-
CN228_21245	21.148	21.3636	20.0902	24.6734	28.8732	24.4403	20.5451	12.4884	18.8059	124.842	153.872	-0.301117	0.0903666	0.259089	88.9514	133.093	-0.582883	0.0072767	0.0257643	CN228_RS21245	4388595	4390313	+	1719	protein_coding	VWA domain-containing protein && PF00515:Tetratricopeptide repeat|PF13519:von Willebrand factor type A domain	TPR_1
CN228_30100	132.435	105.565	110.36	90.3845	119.853	113.505	63.6149	78.2061	73.0461	221.914	204.025	0.121474	0.470793	0.707017	117.765	176.456	-0.582855	0.00215157	0.00889566	CN228_RS30100	6225365	6225913	-	549	protein_coding	cupin domain-containing protein && PF01381:Helix-turn-helix|PF07883:Cupin domain	Cupin_2
CN228_02225	237.308	217.099	236.602	199.647	238.073	213.361	106.934	176.285	149.346	329.53	307.15	0.101401	0.468293	0.704514	177.491	265.67	-0.581318	0.00144993	0.0063092	CN228_RS02225	448831	449241	-	411	protein_coding	DUF1311 domain-containing protein && PF07007:Protein of unknown function (DUF1311)	-
CN228_28615	161.719	180.219	178.382	161.925	179.045	174.898	122.474	114.824	105.519	767.808	753.161	0.0279105	0.80849	0.914591	435.359	651.498	-0.581137	3.75594e-06	2.81615e-05	CN228_RS28615	5920102	5921373	+	1272	protein_coding	dihydroorotase && PF01979:Amidohydrolase family	Amidohydro_1
CN228_19815	488.639	724.143	638.976	630.45	590.633	598.823	547.713	335.912	326.636	1926.5	1873.51	0.0403165	0.764296	0.895283	1083.9	1620.88	-0.580447	0.000426713	0.00212786	CN228_RS19815	4087873	4088769	-	897	protein_coding	hypothetical protein && -	-
CN228_06795	64.0673	62.4857	68.1459	56.1228	41.7597	50.454	33.704	34.8856	30.1257	220.932	166.477	0.407464	0.0138618	0.0677	96.3895	144.06	-0.57915	0.00402921	0.0155514	CN228_RS06795	1377033	1378010	+	978	protein_coding	SMP-30/gluconolactonase/LRE family protein && PF08450:SMP-30/Gluconolaconase/LRE-like region	-
CN228_16155	213.796	193.736	186.865	195.764	218.317	207.841	133.501	146.885	134.996	401.356	415.451	-0.0496074	0.703308	0.860222	241.356	359.369	-0.573846	5.50122e-05	0.000333907	CN228_RS16155	3318759	3319340	-	582	protein_coding	hypothetical protein && -	-
CN228_06265	492.019	619.26	561.718	651.948	535.538	728.343	460.292	356.154	465.279	1996.86	2262.51	-0.180145	0.17191	0.395701	1316.55	1957.66	-0.572593	4.67629e-05	0.000290241	CN228_RS06265	1253928	1254956	+	1029	protein_coding	amino acid ABC transporter substrate-binding protein && PF00497:Bacterial extracellular solute-binding proteins, family 3	-
CN228_04405	225.476	260.286	248.546	209.338	193.464	227.22	151.368	134.699	136.051	991.53	841.669	0.236463	0.0439152	0.157524	490.531	728.185	-0.569926	5.89523e-06	4.31491e-05	CN228_RS04405	870672	871835	+	1164	protein_coding	type III PLP-dependent enzyme && PF00278:Pyridoxal-dependent decarboxylase, C-terminal sheet domain|PF02784:Pyridoxal-dependent decarboxylase, pyridoxal binding domain	-
CN228_12105	49.4961	67.3586	59.4713	54.865	44.088	52.6426	34.5875	29.7956	37.3795	255.236	217.116	0.233557	0.154331	0.369082	126.774	187.866	-0.568769	0.00185827	0.0078254	CN228_RS12105	2402498	2403745	+	1248	protein_coding	M20/M25/M40 family metallo-hydrolase && PF01546:Peptidase family M20/M25/M40|PF07687:Peptidase dimerisation domain	Peptidase_M20
CN228_32165	172.693	133.299	159.462	125.941	143.816	133.181	88.8859	90.7803	90.5838	419.693	359.355	0.223603	0.114685	0.299581	209.633	310.838	-0.568177	0.000120805	0.000685482	CN228_RS32165	6630121	6630897	-	777	protein_coding	uroporphyrinogen-III synthase && PF02602:Uroporphyrinogen-III synthase HemD	HEM4
sRNA00138	769.73	822.049	824.522	718.342	675.75	724.529	511.841	433.352	476.815	644.745	559.249	0.205181	0.0778322	0.234318	326.507	483.836	-0.567699	2.05192e-05	0.000137127	-	3312533	3312762	-	230	-	-	-
CN228_25075	63.5868	67.5541	77.4831	74.9984	97.4199	79.1482	49.6402	55.9273	63.4781	262.151	312.73	-0.254678	0.100376	0.275671	182.752	270.472	-0.56612	0.000813514	0.00380271	CN228_RS25075	5175609	5176691	-	1083	protein_coding	phospho-N-acetylmuramoyl-pentapeptide-transferase && PF00953:Glycosyl transferase family 4	Glycos_transf_4
CN228_31805	60.6731	58.3143	66.4989	70.9935	94.5392	80.2341	47.855	56.0999	61.5474	105.889	138.8	-0.390644	0.0426155	0.154137	81.2842	120.042	-0.562954	0.00903266	0.0308729	CN228_RS31805	6562551	6563042	+	492	protein_coding	GNAT family N-acetyltransferase && PF13508:Acetyltransferase (GNAT) domain	-
CN228_17595	105.087	162.58	135.313	161.399	174.582	142.236	112.491	102.227	107.303	210.308	246.985	-0.231159	0.184656	0.413361	144.666	213.648	-0.562676	0.000954341	0.00437303	tssE	3626672	3627121	+	450	protein_coding	type VI secretion system baseplate subunit TssE && PF04965:Gene 25-like lysozyme	-
CN228_17995	56.3664	71.8455	57.7745	58.3848	57.382	58.4506	34.4905	47.6803	35.2882	130.073	120.57	0.110504	0.554037	0.771324	70.718	104.307	-0.558925	0.0123954	0.0398882	recR	3706107	3706709	-	603	protein_coding	recombination protein RecR && PF02132:RecR protein|PF13662:Toprim domain	-
CN228_07025	864.501	793.774	862.536	859.359	864.246	787.154	609.327	515.392	570.617	1052.96	1037.36	0.02136	0.845311	0.930664	609.284	897.415	-0.558874	3.22222e-06	2.4583e-05	CN228_RS07025	1424258	1424617	+	360	protein_coding	hypothetical protein && -	-
CN228_28180	134.344	136.467	133.765	131.856	173.578	139.152	94.9176	92.1034	113.595	289.129	314.359	-0.120343	0.418656	0.657248	184.848	271.877	-0.557404	0.000986783	0.00450022	CN228_RS28180	5811953	5812568	-	616	protein_coding	esterase && PF05728:Uncharacterised protein family (UPF0227)	-
CN228_30570	28.4803	34.6996	28.8939	43.6126	43.2259	34.6565	21.9935	32.7939	27.3609	108.61	141.802	-0.383898	0.0448422	0.159686	83.409	122.673	-0.555841	0.0109324	0.0357752	CN228_RS30570	6308960	6309976	-	1017	protein_coding	sulfate ABC transporter substrate-binding protein && PF13531:Bacterial extracellular solute-binding protein	-
CN228_30495	1065.4	1203.48	1125.97	964.929	1003.12	959.847	695.691	668.317	620.45	1335.03	1139.19	0.228989	0.0308373	0.123566	671.639	985.474	-0.552875	1.01441e-06	8.29625e-06	glnK	6295734	6296072	+	339	protein_coding	P-II family nitrogen regulator && PF00543:Nitrogen regulatory protein P-II	-
CN228_13730	49.8411	50.0768	53.074	46.7478	38.709	45.1441	31.9285	31.6942	24.9713	270.517	228.416	0.243568	0.100916	0.276416	134.809	197.639	-0.550808	0.002219	0.00915108	araG	2797261	2798784	+	1524	protein_coding	L-arabinose ABC transporter ATP-binding protein AraG && PF00005:ABC transporter	ABC_tran
CN228_25140	166.339	115.04	180.007	117.849	134.273	149.837	75.8282	107.412	89.9465	221.72	191.016	0.214066	0.24621	0.485143	112.916	165.23	-0.548255	0.0051431	0.0191711	CN228_RS25140	5188429	5188842	-	414	protein_coding	ClpXP protease specificity-enhancing factor && PF04386:Stringent starvation protein B	-
CN228_07625	51.5328	53.703	60.1995	66.1046	54.1782	61.0925	43.2658	39.8094	40.3961	149.719	162.353	-0.117728	0.497012	0.727237	96.1472	140.479	-0.547247	0.00520949	0.0193522	CN228_RS07625	1551809	1552588	+	780	protein_coding	TetR family transcriptional regulator && PF00440:Bacterial regulatory proteins, tetR family	TetR_N
CN228_04445	32.0371	31.459	31.1291	40.1229	31.6315	50.881	30.734	27.8625	24.8704	175.211	224.638	-0.358588	0.0478513	0.16646	133.001	194.376	-0.546846	0.00629067	0.0227669	CN228_RS04445	881105	882700	-	1596	protein_coding	ABC transporter substrate-binding protein && PF00496:Bacterial extracellular solute-binding proteins, family 5 Middle	-
CN228_03390	29.5979	27.0899	26.6535	33.7097	31.6483	35.9012	15.1575	25.776	28.1001	135.177	162.47	-0.265374	0.123671	0.315665	96.3342	140.562	-0.546028	0.0133984	0.0424107	CN228_RS03390	661568	662965	+	1398	protein_coding	DUF726 domain-containing protein && PF05277:Protein of unknown function (DUF726)	-
CN228_09230	42.2223	39.9869	39.7586	45.7192	43.8109	40.2808	27.3457	31.6119	29.4667	121.837	128.269	-0.074412	0.682881	0.852465	76.0072	110.97	-0.545727	0.0101707	0.0337258	CN228_RS09230	1861395	1862255	-	861	protein_coding	ParA family protein && PF01656:CobQ/CobB/MinD/ParA nucleotide binding domain	CbiA
CN228_09995	2233.09	2577.34	2663.58	2412.97	2494.88	2274.05	2015.53	1467.5	1412.06	4135.97	3931.79	0.0730298	0.492475	0.723075	2331.23	3401.27	-0.544919	5.26591e-05	0.000321755	CN228_RS09995	1996622	1997098	+	477	protein_coding	hypothetical protein && PF11592:Central core of the bacterial effector protein AvrPto	-
CN228_25540	441.745	286.025	236.395	264.012	267.934	246.882	171.793	181.959	177.26	728.285	581.902	0.323809	0.0698863	0.218071	345.112	503.395	-0.544555	2.15506e-05	0.000143104	rlmE	5264132	5264782	-	651	protein_coding	23S rRNA (uridine(2552)-2'-O)-methyltransferase RlmE && PF01728:FtsJ-like methyltransferase	-
CN228_24695	47.8429	33.6099	37.1012	45.7593	48.3268	35.1331	28.8353	33.885	25.2758	129.184	139.252	-0.108822	0.585552	0.789711	82.5016	120.459	-0.544495	0.0130189	0.0415364	CN228_RS24695	5101097	5102035	-	939	protein_coding	iron-sulfur-binding ferredoxin reductase && PF00175:Oxidoreductase NAD-binding domain|PF00111:2Fe-2S iron-sulfur cluster binding domain	Fer2
CN228_08635	15.0387	17.4289	18.8747	15.6886	17.0819	17.7143	11.8172	11.3452	11.2606	114.724	111.604	0.0396495	0.837307	0.928465	66.1886	96.5417	-0.544286	0.0148013	0.0460702	CN228_RS08635	1755454	1757379	-	1926	protein_coding	TraI domain-containing protein && PF07514:Putative helicase|PF07515:Putative conjugal transfer nickase/helicase TraI C-term	-
CN228_09915	198.855	187.742	201.96	168.783	156.635	193.873	118.737	124.482	111.739	555.185	484.554	0.196122	0.126974	0.32122	288.114	419.22	-0.540623	0.000161177	0.00088758	CN228_RS09915	1981460	1982272	-	813	protein_coding	VacJ family lipoprotein && PF04333:MlaA lipoprotein	-
CN228_29000	98.188	103.659	88.442	82.7917	91.0495	91.1499	65.8408	63.8916	51.2653	301.038	271.914	0.147478	0.299915	0.546685	161.562	235.212	-0.540584	0.0011987	0.0053405	CN228_RS29000	5989735	5990628	-	894	protein_coding	LysR family transcriptional regulator && PF03466:LysR substrate binding domain|PF00126:Bacterial regulatory helix-turn-helix protein, lysR family	LysR_substrate
CN228_03690	161.005	240.417	211.31	271.223	228.907	240.193	222.851	123.05	161.031	460.506	550.533	-0.25741	0.0879279	0.254273	327.934	476.345	-0.538973	0.00262126	0.0106771	CN228_RS03690	736108	736755	-	648	protein_coding	histidine phosphatase family protein && PF00300:Histidine phosphatase superfamily (branch 1)	-
CN228_14295	19.6663	23.0907	18.2378	25.297	25.8815	24.4799	18.8994	19.9206	12.966	111.635	137.024	-0.294396	0.113665	0.29813	81.5996	118.537	-0.536211	0.0134219	0.0424336	CN228_RS14295	2910313	2911890	-	1578	protein_coding	ABC transporter ATP-binding protein && PF00005:ABC transporter	ABC_tran
CN228_25090	117.13	99.9448	102.905	123.473	147.789	119.4	87.7314	90.7991	89.3589	642.664	776.175	-0.272313	0.0351684	0.135729	462.943	671.346	-0.536112	3.72831e-05	0.000237902	CN228_RS25090	5179517	5181247	-	1731	protein_coding	penicillin-binding protein 2 && PF00905:Penicillin binding protein transpeptidase domain|PF03717:Penicillin-binding Protein dimerisation domain	-
CN228_25085	130.618	124.836	151.47	121.186	141.228	138.672	81.2162	100.027	93.9164	691.278	673.994	0.0363	0.77533	0.903127	402.161	582.989	-0.535477	7.39158e-05	0.000439458	CN228_RS25085	5178054	5179517	-	1464	protein_coding	UDP-N-acetylmuramoyl-L-alanyl-D-glutamate--2%2C6-diaminopimelate ligase && PF08245:Mur ligase middle domain|PF01225:Mur ligase family, catalytic domain|PF02875:Mur ligase family, glutamate ligase domain	-
CN228_18290	30.555	36.3137	36.5869	42.8541	39.4598	40.0473	23.8859	26.6678	33.6064	124.218	145.343	-0.226743	0.207282	0.441187	86.9461	125.746	-0.534121	0.0101442	0.03369	CN228_RS18290	3777772	3778806	+	1035	protein_coding	HAMP domain-containing histidine kinase && PF02518:Histidine kinase-, DNA gyrase B-, and HSP90-like ATPase|PF00672:HAMP domain|PF00512:His Kinase A (phospho-acceptor) domain	HATPase_c
CN228_09920	138.336	148.202	149.721	132.097	117.028	139.138	101.803	82.0409	82.8495	657.451	578.837	0.183634	0.131251	0.329283	345.867	500.81	-0.533971	0.000173532	0.000945649	CN228_RS09920	1982265	1983563	-	1299	protein_coding	serine protein kinase PrkA && -	-
CN228_08700	861.844	725.926	782.394	873.838	937.948	942.846	648.869	572.509	671.271	1047.82	1204.61	-0.201263	0.0755423	0.230397	719.844	1042.04	-0.533967	4.43909e-06	3.30465e-05	CN228_RS08700	1771122	1771502	+	381	protein_coding	DUF3742 family protein && -	-
CN228_05710	85.5272	92.4826	97.6508	120.159	100.426	113.957	75.2241	77.6996	76.9449	261.929	314.434	-0.263992	0.0674513	0.213194	187.948	272.064	-0.533733	0.000623004	0.00299666	CN228_RS05710	1139028	1139846	+	819	protein_coding	M48 family metallopeptidase && PF01435:Peptidase family M48	Peptidase_M48
CN228_30665	107.03	109.163	104.686	141.46	106.896	124.449	88.5296	73.9586	93.7842	831.625	955.721	-0.200757	0.108211	0.287796	571.496	827.017	-0.533733	0.000151547	0.000840748	CN228_RS30665	6325829	6328062	+	2234	protein_coding	ATP-dependent endonuclease && PF13175:AAA ATPase domain	-
CN228_16950	32.7568	26.9803	36.6274	28.8618	36.6726	31.0138	24.0521	19.6342	22.6765	133.197	131.99	0.0122214	0.949194	0.977061	78.9023	114.158	-0.533296	0.0132454	0.0421051	CN228_RS16950	3476785	3477975	-	1191	protein_coding	isocitrate/isopropylmalate dehydrogenase family protein && PF00180:Isocitrate/isopropylmalate dehydrogenase	-
CN228_25045	83.9107	84.0932	89.8372	87.9433	98.4512	89.4512	63.1466	59.4853	67.2605	260.265	275.449	-0.0819161	0.565869	0.778736	164.92	238.265	-0.531336	0.000943228	0.00433536	CN228_RS25045	5168704	5169573	-	870	protein_coding	cell division protein FtsQ/DivIB && PF03799:Cell division protein FtsQ|PF08478:POTRA domain, FtsQ-type	-
CN228_07670	844.831	885.61	875.619	739.234	778.33	899.972	557.26	547.892	562.426	662.119	607.697	0.123863	0.313264	0.560664	364.584	525.698	-0.527976	7.92453e-05	0.000466895	CN228_RS07670	1561998	1562216	+	219	protein_coding	hypothetical protein && -	-
CN228_16565	89.2411	79.7677	70.1877	82.4594	83.5167	85.9805	53.9639	50.9987	69.1187	185.646	193.461	-0.0590388	0.71603	0.867078	116.246	167.362	-0.527572	0.00472578	0.0178704	CN228_RS16565	3397900	3398568	-	669	protein_coding	polysaccharide lyase family 7 protein && PF08787:Alginate lyase	-
CN228_18795	24.9264	32.4066	27.5261	37.7132	29.3299	33.264	30.337	21.1689	17.6666	196.062	229.294	-0.225546	0.174774	0.399785	137.583	198.41	-0.527399	0.00928101	0.0315361	arnA	3875024	3877015	+	1992	protein_coding	bifunctional UDP-4-amino-4-deoxy-L-arabinose formyltransferase/UDP-glucuronic acid oxidase ArnA && PF01370:NAD dependent epimerase/dehydratase family|PF00551:Formyl transferase|PF02911:Formyl transferase, C-terminal domain	Epimerase
CN228_10565	86.9282	80.9223	75.8491	91.1499	93.6836	80.3793	78.719	44.5217	59.8689	187.449	201.804	-0.106288	0.505232	0.733208	121.193	174.575	-0.527328	0.0100397	0.0334458	CN228_RS10565	2115428	2116090	+	663	protein_coding	HAD-IA family hydrolase && PF13419:Haloacid dehalogenase-like hydrolase	-
CN228_28070	84.3253	90.1648	90.7106	90.2507	102.952	92.5946	66.7875	60.1014	71.0911	435.66	464.495	-0.0923395	0.465925	0.703203	279.849	401.783	-0.522341	0.000214247	0.00114719	CN228_RS28070	5786536	5787951	-	1416	protein_coding	N-acetylmuramoyl-L-alanine amidase && PF01476:LysM domain|PF01520:N-acetylmuramoyl-L-alanine amidase|PF11741:AMIN domain	LysM
CN228_13440	23.8177	23.1207	28.0191	33.5092	32.7251	30.2106	24.0765	21.0632	21.7344	94.9803	120.87	-0.348916	0.0747756	0.228602	72.9048	104.567	-0.52046	0.0159928	0.0492506	CN228_RS13440	2718079	2719170	+	1092	protein_coding	helix-turn-helix domain-containing protein && PF05651:Putative sugar diacid recognition|PF13556:PucR C-terminal helix-turn-helix domain	Diacid_rec
CN228_22550	598.379	670.232	678.716	757.033	795.834	735.345	691.008	471.855	425.419	1653.69	1922.41	-0.217227	0.0388559	0.14537	1160.82	1662.99	-0.518479	0.000766776	0.00361007	CN228_RS22550	4657751	4658482	-	732	protein_coding	hypothetical protein && -	-
CN228_12195	152.545	147.464	142.023	119.827	135.405	106.116	92.8284	85.7384	72.1612	238.464	192.85	0.306504	0.0512079	0.174535	116.406	166.813	-0.517974	0.00645933	0.0232643	CN228_RS12195	2418211	2418675	-	465	protein_coding	response regulator && PF00072:Response regulator receiver domain	Response_reg
CN228_16785	49.5465	46.6327	47.6931	50.5125	62.2222	55.0778	31.4615	49.176	35.7907	229.02	264.278	-0.206414	0.169602	0.392944	159.491	228.58	-0.517853	0.0055048	0.0202878	CN228_RS16785	3444017	3445388	-	1372	protein_coding	hypothetical protein && -	-
CN228_21250	27.4356	26.8056	25.9297	35.2573	28.5498	28.3835	21.0516	19.8722	23.1859	154.304	175.508	-0.186095	0.275448	0.518282	106.172	151.864	-0.51756	0.00747243	0.0263679	CN228_RS21250	4390310	4391968	+	1659	protein_coding	protein BatD && PF13584:Oxygen tolerance	-
Novel00057	220.295	263.695	253.521	366.921	274.214	301.038	235.759	206.419	213.83	645.074	815.182	-0.337751	0.0129072	0.063827	493.804	705.414	-0.514695	0.000220908	0.00118043	-	579562	580315	-	754	-	PF00163:Ribosomal protein S4/S9 N-terminal domain|PF00411:Ribosomal protein S11|PF00416:Ribosomal protein S13/S18	-
CN228_16110	329.928	364.214	355.29	394.591	346.566	441.538	287.961	266.241	270.459	1486.49	1657.36	-0.156973	0.181851	0.409584	1005.23	1433.96	-0.51249	2.30038e-05	0.000151599	odhB	3308439	3309659	-	1221	protein_coding	2-oxoglutarate dehydrogenase complex dihydrolipoyllysine-residue succinyltransferase && PF00198:2-oxoacid dehydrogenases acyltransferase (catalytic domain)|PF00364:Biotin-requiring enzyme|PF02817:e3 binding domain	Biotin_lipoyl
CN228_24945	121.975	126.66	128.93	135.856	125.208	120.842	88.3704	103.444	74.2906	441.542	441.795	-0.00101665	0.993519	0.996626	267.827	382.227	-0.51199	0.000808279	0.00378162	CN228_RS24945	5146071	5147078	-	1008	protein_coding	DUF481 domain-containing protein && PF04338:Protein of unknown function, DUF481	-
CN228_22465	22.3444	20.113	21.8616	27.626	27.8744	29.4562	20.2274	22.395	16.5933	108.586	141.875	-0.386225	0.0342875	0.13313	86.0275	122.735	-0.510808	0.0134392	0.0424628	CN228_RS22465	4642586	4644040	+	1455	protein_coding	TrkH family potassium uptake protein && PF02386:Cation transport protein	-
CN228_13495	134.965	119.13	117.615	111.366	116.398	114.362	84.6822	74.6017	79.6337	447.657	407.594	0.135302	0.290143	0.536107	247.578	352.595	-0.510286	0.000292901	0.00152157	CN228_RS13495	2729311	2730348	-	1038	protein_coding	LLM class flavin-dependent oxidoreductase && PF00296:Luciferase-like monooxygenase	-
CN228_22075	42.4537	46.8739	30.8918	44.6823	51.0014	46.6851	27.9679	38.6712	32.7545	127.154	149.03	-0.227176	0.236608	0.474689	90.4996	128.909	-0.509421	0.0131277	0.0418325	CN228_RS22075	4573320	4574231	-	912	protein_coding	LysR family transcriptional regulator && PF00126:Bacterial regulatory helix-turn-helix protein, lysR family|PF03466:LysR substrate binding domain	LysR_substrate
CN228_20890	84.2535	86.1152	70.8229	76.5157	74.0058	72.2989	57.4116	50.882	47.5248	185.492	169.546	0.130334	0.427211	0.664104	103.141	146.679	-0.507539	0.00746194	0.0263487	CN228_RS20890	4304939	4305601	-	663	protein_coding	TetR/AcrR family transcriptional regulator && PF00440:Bacterial regulatory proteins, tetR family|PF13977:Bacterial transcriptional repressor	TetR_N
CN228_10045	107.805	115.102	118.499	112.981	114.945	109.653	76.6596	79.9518	79.568	869.807	850.826	0.0317815	0.771945	0.900749	517.78	736.037	-0.507437	1.23067e-05	8.45137e-05	CN228_RS10045	2009121	2011316	+	2196	protein_coding	peptidoglycan-binding protein LysM && -	-
CN228_33555	2552.05	2783.6	2430.5	3080.8	2633.02	2874.15	2050.42	1801.2	2166.48	5080.89	5558.6	-0.129613	0.217444	0.452979	3388.25	4809.48	-0.505457	6.03252e-06	4.40306e-05	CN228_RS33555	3679468	3680031	-	564	protein_coding	DUF4145 domain-containing protein && PF13643:Domain of unknown function (DUF4145)	-
CN228_32335	203.557	220.805	244.282	245.958	297.52	289.568	214.48	213.285	155.459	316.517	390.137	-0.301778	0.0336996	0.131459	237.598	337.448	-0.504792	0.00193729	0.00811242	CN228_RS32335	6664822	6665229	-	408	protein_coding	F0F1 ATP synthase subunit I && PF03899:ATP synthase I chain	-
CN228_11015	53.3334	71.9063	67.1933	71.9085	87.0756	67.8413	51.633	55.2446	52.3047	178.122	207.757	-0.221484	0.202824	0.435423	126.818	179.695	-0.50239	0.00574341	0.0210484	CN228_RS11015	2206060	2206857	-	798	protein_coding	IclR family transcriptional regulator && PF01614:Bacterial transcriptional regulator|PF09339:IclR helix-turn-helix domain	IclR
CN228_04315	732.031	894.01	904.344	855.616	945.392	854.82	763.298	579.877	524.027	1391.39	1444.87	-0.0543751	0.645271	0.831788	883.664	1249.84	-0.499933	0.000353832	0.00180403	CN228_RS04315	854141	854614	+	474	protein_coding	CesT family type III secretion system chaperone && PF05932:Tir chaperone protein (CesT) family	-
CN228_14095	106.948	96.6583	105.84	106.24	114.256	94.4911	65.0521	64.2332	92.6369	201.429	202.809	-0.0102185	0.948575	0.976737	124.263	175.436	-0.499565	0.0098617	0.0329733	CN228_RS14095	2875429	2875989	+	561	protein_coding	hypothetical protein && -	-
CN228_14485	55.7486	72.4424	62.5833	71.1014	55.195	70.9135	48.1702	40.5539	50.232	221.717	226.771	-0.0322243	0.84619	0.930664	138.988	196.227	-0.498688	0.00627655	0.0227471	xylF	2952211	2953212	-	1002	protein_coding	D-xylose ABC transporter substrate-binding protein && PF13407:Periplasmic binding protein domain	-
CN228_14390	38.5053	35.821	35.9638	36.5735	42.1042	36.7347	27.4141	24.1573	29.7465	542.167	561.268	-0.0498738	0.685824	0.853876	343.934	485.485	-0.497927	0.000324093	0.00166844	CN228_RS14390	2929596	2933832	+	4237	protein_coding	transporter substrate-binding domain-containing protein && -	-
CN228_29615	78.3343	83.0395	91.1281	92.855	120.365	92.6131	76.8871	71.6832	66.8704	360.341	431.787	-0.260994	0.0742594	0.227838	264.562	373.44	-0.496802	0.0013097	0.00573723	CN228_RS29615	6126766	6127995	-	1230	protein_coding	2-octaprenyl-3-methyl-6-methoxy-1%2C4-benzoquinol hydroxylase && PF01494:FAD binding domain	FAD_binding_3
CN228_28060	256.331	209.571	242.788	243.559	249.77	219.307	162.293	154.996	185.238	799.346	794.984	0.00761591	0.950691	0.977406	487.593	687.721	-0.496713	9.72263e-05	0.00056002	miaA	5783621	5784592	-	972	protein_coding	tRNA (adenosine(37)-N6)-dimethylallyltransferase MiaA && PF01715:IPP transferase	IPPT
CN228_06260	129.865	162.146	127.602	163.807	164.154	175.16	107.616	110.358	137.022	321.203	381.119	-0.245937	0.0824634	0.244104	233.874	329.707	-0.496485	0.00101306	0.00459969	CN228_RS06260	1252784	1253443	-	660	protein_coding	alpha/beta hydrolase && PF02230:Phospholipase/Carboxylesterase	Abhydrolase_2
CN228_29040	59.9437	58.7282	55.7522	59.0866	51.6637	61.6882	39.7938	39.2348	42.6497	215.508	210.766	0.0321146	0.83531	0.927694	129.365	182.358	-0.495891	0.00503616	0.0188262	hemE	5999431	6000495	-	1065	protein_coding	uroporphyrinogen decarboxylase && PF01208:Uroporphyrinogen decarboxylase (URO-D)	-
CN228_22555	535.583	608.01	672.586	685.471	754.022	720.579	618.345	444.53	462.941	1043.03	1227.24	-0.234725	0.0476062	0.166233	754.045	1061.59	-0.493431	0.000317054	0.00163405	CN228_RS22555	4658643	4659137	-	495	protein_coding	CesT family type III secretion system chaperone && PF05932:Tir chaperone protein (CesT) family	-
CN228_25740	124.505	134.721	149.567	187.219	152.633	170.542	123.979	109.634	127.309	490.894	606.22	-0.304839	0.0204758	0.0905275	372.906	524.544	-0.492827	0.000324366	0.00166844	CN228_RS25740	5300910	5301944	-	1035	protein_coding	flippase-like domain-containing protein && PF03706:Lysylphosphatidylglycerol synthase TM region	-
CN228_11510	248.081	216.912	248.059	211.927	233.608	233.95	141.704	163.433	175.445	685.089	645.764	0.0850897	0.480787	0.714301	397.23	558.6	-0.492117	0.000212251	0.00113767	CN228_RS11510	2303711	2304538	+	828	protein_coding	transporter substrate-binding domain-containing protein && PF00497:Bacterial extracellular solute-binding proteins, family 3	-
CN228_26575	72.7861	55.6684	70.083	63.0969	65.613	54.7097	43.9266	40.0514	45.8068	185.247	169.248	0.129391	0.454155	0.691459	104.166	146.41	-0.491902	0.010239	0.0339012	CN228_RS26575	5477863	5478666	+	804	protein_coding	TatD family hydrolase && PF01026:TatD related DNase	-
CN228_02945	1096.56	1334.28	1244.44	1467.75	1277.88	1351.26	1051.48	854.974	993.694	2647.5	2919.73	-0.141187	0.204708	0.438184	1797.9	2526.2	-0.490801	2.10319e-05	0.000140195	rpsD	580184	580804	+	621	protein_coding	30S ribosomal protein S4 && PF01479:S4 domain|PF00163:Ribosomal protein S4/S9 N-terminal domain	S4
CN228_05935	115.482	103.236	127.061	110.151	138.991	125.111	78.8287	106.627	79.4928	181.766	194.605	-0.0989484	0.555762	0.771749	119.836	168.315	-0.488472	0.011582	0.0374785	CN228_RS05935	1182314	1182766	+	453	protein_coding	flavodoxin && PF00258:Flavodoxin	-
CN228_30290	53.1198	64.4565	48.4323	79.0795	54.5305	54.5075	46.3349	38.0545	49.1733	184.255	206.563	-0.164502	0.376377	0.61763	127.591	178.764	-0.487975	0.0154421	0.0478366	exbB	6257344	6258300	+	957	protein_coding	tonB-system energizer ExbB && PF01618:MotA/TolQ/ExbB proton channel family	-
CN228_01595	38.4308	40.8099	52.0133	40.2277	40.1384	40.1072	29.3181	25.6117	30.5729	212.008	192.47	0.138605	0.402604	0.642675	118.812	166.506	-0.487852	0.00671813	0.0240472	gabP	320002	321393	+	1392	protein_coding	GABA permease && PF00324:Amino acid permease	AA_permease
CN228_00675	13.9633	19.9554	15.5048	18.3111	21.9599	19.1184	12.8744	15.0925	14.1415	131.027	155.832	-0.248627	0.18695	0.415598	96.0997	134.786	-0.487592	0.0137553	0.0432884	CN228_RS00675	148440	150725	+	2286	protein_coding	ABC transporter permease subunit && PF00528:Binding-protein-dependent transport system inner membrane component	BPD_transp_1
CN228_20170	113.054	131.815	125.684	146.239	160.705	150.642	112.165	106.674	106.301	1022.63	1249.46	-0.288884	0.00964614	0.050826	772.222	1080.81	-0.484943	1.16997e-05	8.10907e-05	pheT	4156320	4158698	-	2379	protein_coding	phenylalanine--tRNA ligase subunit beta && PF01588:Putative tRNA binding domain|PF03483:B3/4 domain|PF03147:Ferredoxin-fold anticodon binding domain|PF03484:tRNA synthetase B5 domain	-
CN228_01645	118.791	125.327	134.7	139.941	140.273	170.842	120.887	103.795	96.762	730.465	860.446	-0.236349	0.0585618	0.193367	533.382	744.376	-0.480575	0.00044066	0.00219323	CN228_RS01645	327476	329137	+	1662	protein_coding	OFA family MFS transporter && PF07690:Major Facilitator Superfamily	MFS_1
CN228_22000	169.164	140.421	135.461	155.96	152.185	166.428	104.005	114.07	120.433	317.563	334.979	-0.0769978	0.589186	0.79253	207.824	289.798	-0.480035	0.00141855	0.00618811	CN228_RS22000	4557619	4558233	-	615	protein_coding	biliverdin-producing heme oxygenase && PF01126:Heme oxygenase	-
CN228_25485	197.746	255.257	213.583	285.19	213.563	255.595	184.443	160.878	193.318	322.399	360.974	-0.162791	0.289411	0.535332	224.219	312.365	-0.479207	0.00292216	0.011711	rbfA	5253044	5253460	-	417	protein_coding	30S ribosome-binding factor RbfA && PF02033:Ribosome-binding factor A	-
CN228_02925	1135.73	1424.65	1388.76	1659.95	1574.24	1588.72	1263.06	1050.69	1130.15	6115.74	7389.4	-0.272925	0.013412	0.0658794	4589.89	6392.9	-0.478035	4.82689e-06	3.56794e-05	secY	577779	579113	+	1335	protein_coding	preprotein translocase subunit SecY && PF00344:SecY translocase	-
CN228_17585	86.0052	116.652	88.3573	115.692	97.2077	120.139	88.3453	68.5289	81.1264	502.193	568.731	-0.179014	0.221498	0.458217	353.536	492.091	-0.477517	0.00107839	0.00487049	tssC	3624595	3626082	+	1488	protein_coding	type VI secretion system contractile sheath large subunit && PF05943:Type VI secretion protein, EvpB/VC_A0108, tail sheath	-
CN228_08090	61.7829	52.1402	61.6148	67.8675	79.0497	76.4652	50.2523	49.8138	59.7242	216.326	272.301	-0.332469	0.0294074	0.11961	169.396	235.534	-0.476358	0.00378759	0.0147386	dinB	1650518	1651579	+	1062	protein_coding	DNA polymerase IV && PF11798:IMS family HHH motif|PF00817:impB/mucB/samB family	IMS
CN228_02010	472.63	557.742	560.629	743.496	569.26	687.804	526.016	412.611	493.251	3361.01	4180.59	-0.314844	0.0103316	0.0534059	2602.94	3617.56	-0.47497	0.000247163	0.00130868	typA	400905	402725	+	1821	protein_coding	translational GTPase TypA && PF00679:Elongation factor G C-terminus|PF00009:Elongation factor Tu GTP binding domain|PF03144:Elongation factor Tu domain 2	GTP_EFTU
CN228_00020	180.903	198.983	198.076	217.138	176.997	199.871	168.454	138.564	118.125	1621.27	1648.29	-0.0239176	0.832596	0.927694	1026.4	1426.22	-0.474401	0.000680019	0.00323659	gyrB	3910	6327	+	2418	protein_coding	DNA topoisomerase (ATP-hydrolyzing) subunit B && PF00204:DNA gyrase B|PF00986:DNA gyrase B subunit, carboxyl terminus|PF01751:Toprim domain|PF02518:Histidine kinase-, DNA gyrase B-, and HSP90-like ATPase	DNA_gyraseB
CN228_28355	917.943	1081.48	964.231	1124.36	903.267	1019.81	814.928	674.991	692.837	9096.26	9253.48	-0.0247162	0.826857	0.925683	5766.02	8006.88	-0.473671	6.27336e-05	0.000376401	aceE	5855610	5858255	+	2646	protein_coding	pyruvate dehydrogenase (acetyl-transferring)%2C homodimeric type && PF00456:Transketolase, thiamine diphosphate binding domain	-
CN228_25055	152.937	145.122	154.476	134.147	154.718	149.957	95.0811	111.515	108.114	767.108	735.889	0.0599341	0.606051	0.80488	459.018	636.533	-0.471566	0.000247951	0.00131153	murC	5170533	5171993	-	1461	protein_coding	UDP-N-acetylmuramate--L-alanine ligase && PF08245:Mur ligase middle domain|PF01225:Mur ligase family, catalytic domain|PF02875:Mur ligase family, glutamate ligase domain	-
CN228_04295	56.8317	54.9443	57.2254	56.6993	58.231	58.6265	39.5683	40.6522	44.4605	752.555	764.522	-0.0228363	0.83534	0.927694	477.698	661.372	-0.469683	9.75419e-05	0.000560785	CN228_RS04295	847109	850946	-	3838	protein_coding	EAL domain-containing protein && -	-
CN228_12085	1137.89	1161.97	1114.82	1256.7	1404.85	1351.56	888.157	1008.21	986.189	1188.43	1381.86	-0.217436	0.0389171	0.145493	863.313	1195.32	-0.46939	3.51518e-05	0.000225127	CN228_RS12085	2398972	2399271	-	300	protein_coding	PilZ domain-containing protein && PF07238:PilZ domain	-
CN228_22580	440.803	432.816	471.372	429.515	500.348	459.541	328.302	342.944	327.797	1184.45	1210.43	-0.0313442	0.778083	0.904294	757.019	1046.99	-0.467676	4.5349e-05	0.000282472	CN228_RS22580	4660092	4660850	+	759	protein_coding	hypothetical protein && -	-
CN228_02935	1232.72	1513.29	1378.93	1721.51	1476.88	1518.03	1299.24	1041.59	1053.39	1708.17	1932.28	-0.177815	0.125143	0.317529	1209.75	1671.86	-0.46674	0.000167177	0.000919649	rpsM	579389	579745	+	357	protein_coding	30S ribosomal protein S13 && PF00416:Ribosomal protein S13/S18	-
CN228_13260	92.5617	104.977	96.283	71.3447	94.5392	84.8083	53.5383	61.217	65.9807	219.84	185.612	0.244972	0.134959	0.335958	116.372	160.53	-0.464355	0.0155243	0.0479774	CN228_RS13260	2674909	2675553	+	645	protein_coding	TetR/AcrR family transcriptional regulator && PF13977:Bacterial transcriptional repressor|PF00440:Bacterial regulatory proteins, tetR family	TetR_N
CN228_02950	1425.57	1702.25	1641.98	1695.37	1585.65	1711.21	1320.96	1136.28	1143.9	5544.21	5740.98	-0.0503058	0.630616	0.821373	3602.39	4966.85	-0.463368	1.02556e-05	7.177e-05	rpoA	580827	581828	+	1002	protein_coding	DNA-directed RNA polymerase subunit alpha && PF01193:RNA polymerase Rpb3/Rpb11 dimerisation domain|PF01000:RNA polymerase Rpb3/RpoA insert domain|PF03118:Bacterial RNA polymerase, alpha chain C terminal domain	RNA_pol_A_bac
CN228_07120	156.704	206.675	202.637	164.963	170.044	175.361	135.193	136.359	96.1225	293.491	261.842	0.164814	0.277742	0.520881	164.106	226.513	-0.463271	0.00775938	0.0271786	CN228_RS07120	1440508	1440954	+	447	protein_coding	hypothetical protein && -	-
CN228_33430	563.656	531.482	504.899	443.843	480.445	485.351	280.906	345.643	391.318	339.702	296.087	0.198517	0.145243	0.353165	185.938	256.126	-0.462753	0.00509198	0.0190076	CN228_RS33430	4910826	4911008	+	183	protein_coding	hypothetical protein && -	-
CN228_31135	52.7875	55.458	50.4899	42.7656	46.8789	54.7619	36.3944	33.2659	34.5703	401.06	361.017	0.152184	0.273592	0.516495	226.633	312.293	-0.462481	0.00275057	0.0110829	CN228_RS31135	6423152	6425329	+	2178	protein_coding	malate synthase G && PF01274:Malate synthase	-
CN228_26755	116.517	106.67	108.747	135.052	144.081	117.938	104.391	95.8374	86.563	240.317	284.368	-0.242929	0.100567	0.275785	178.672	245.989	-0.460702	0.00491887	0.0184537	CN228_RS26755	5511877	5512500	+	624	protein_coding	dephospho-CoA kinase && PF01121:Dephospho-CoA kinase	-
CN228_18430	272.645	246.132	234.837	277.929	268.96	276.137	168.321	227.83	198.788	338.366	365.554	-0.111444	0.402798	0.642698	229.864	316.251	-0.459864	0.00282378	0.0113603	CN228_RS18430	3799671	3800057	-	387	protein_coding	hypothetical protein && -	-
CN228_29190	748.818	795.85	758.914	729.564	746.786	812.017	557.69	565.119	532.392	2068.41	2032.92	0.025039	0.805284	0.914591	1279.02	1758.64	-0.459292	1.36427e-05	9.31983e-05	CN228_RS29190	6038987	6039760	-	774	protein_coding	phasin family protein && PF05597:Poly(hydroxyalcanoate) granule associated protein (phasin)	-
CN228_19375	120.219	125.969	127.67	105.43	93.7063	101.855	70.876	72.6169	74.5105	295.373	235.24	0.328171	0.0212007	0.0930113	148.209	203.529	-0.457883	0.00598448	0.0218096	modB	3992964	3993644	+	681	protein_coding	molybdate ABC transporter permease subunit && PF00528:Binding-protein-dependent transport system inner membrane component	BPD_transp_1
CN228_10890	243.569	297.498	281.888	323.264	264.217	313.193	222.835	236.836	192.829	879.217	951.968	-0.114692	0.362661	0.606166	600.011	823.706	-0.45673	0.000548521	0.00266163	CN228_RS10890	2181495	2182415	+	921	protein_coding	acetyl-CoA carboxylase carboxyltransferase subunit beta && PF01039:Carboxyl transferase domain	Carboxyl_trans
CN228_25060	111.489	104.208	115.405	119.582	131.878	116.893	71.8138	103.801	91.317	411.455	452.796	-0.138367	0.280363	0.522931	285.411	391.675	-0.456271	0.00330796	0.0130274	murG	5171986	5173056	-	1071	protein_coding	undecaprenyldiphospho-muramoylpentapeptide beta-N-acetylglucosaminyltransferase && PF03033:Glycosyltransferase family 28 N-terminal domain|PF04101:Glycosyltransferase family 28 C-terminal domain	-
CN228_07745	380.915	310.729	351.789	296.227	364.505	314.2	213.441	259.718	233.411	1006.17	929.937	0.1136	0.36989	0.610908	586.195	804.325	-0.45611	0.000505041	0.00246667	tcdA	1579787	1580617	+	831	protein_coding	tRNA cyclic N6-threonylcarbamoyladenosine(37) synthase TcdA && PF00899:ThiF family	-
CN228_29630	166.683	149.915	156.109	203.789	188.056	185.945	129.39	151.958	137.877	304.399	368.019	-0.274141	0.0414992	0.151612	232.288	318.398	-0.454636	0.00199449	0.00829873	CN228_RS29630	6130641	6131195	-	555	protein_coding	YecA family protein && PF03695:Uncharacterised protein family (UPF0149)	-
CN228_01055	275.075	194.356	214.989	224.883	259.22	246.93	165.497	171.294	194.581	664.777	702.319	-0.0793584	0.575843	0.785593	443.978	607.494	-0.452756	0.000462818	0.00228178	fdhD	232434	233270	-	837	protein_coding	formate dehydrogenase accessory sulfurtransferase FdhD && PF02634:FdhD/NarQ family	-
CN228_05615	67.8855	78.0027	72.4214	88.145	87.5226	82.3868	71.7377	56.6039	59.7826	324.152	379.092	-0.225631	0.0899656	0.258462	240.399	327.954	-0.448127	0.00274479	0.0110681	CN228_RS05615	1123766	1125045	-	1280	protein_coding	uracil-xanthine permease && -	-
CN228_29035	135.776	132.288	133.785	116.092	142.289	128.817	89.3051	101.837	91.0503	551.075	525.33	0.0691868	0.582147	0.788073	333.008	454.375	-0.447817	0.0013331	0.00582994	CN228_RS29035	5998025	5999206	-	1182	protein_coding	Fic family protein && PF02661:Fic/DOC family	Fic
CN228_09740	146.359	172.38	170.377	175.682	171.571	161.676	110.887	137.249	122.931	413.641	425.797	-0.0417822	0.748871	0.884278	270.063	368.365	-0.447518	0.00182293	0.00770138	CN228_RS09740	1950705	1951433	-	729	protein_coding	hypothetical protein && PF09694:Bacterial protein of unknown function (Gcw_chp)	-
CN228_22215	4247.15	3445.51	4159.63	3379.96	3951.57	3920.79	2756.48	2618.97	2834.42	4497.56	4223.48	0.0906724	0.440408	0.676627	2680.04	3653.2	-0.446943	2.55124e-05	0.000167077	CN228_RS22215	4598213	4598539	+	327	protein_coding	Arc family DNA-binding protein && PF03869:Arc-like DNA binding domain	Arc
CN228_15500	105.602	107.824	88.1098	109.013	115.857	101.667	77.3708	79.3425	81.574	321.092	344.041	-0.0989727	0.483463	0.715989	218.377	297.611	-0.446745	0.00249678	0.0102098	CN228_RS15500	3171623	3172540	-	918	protein_coding	LysR family transcriptional regulator && PF00126:Bacterial regulatory helix-turn-helix protein, lysR family|PF03466:LysR substrate binding domain	LysR_substrate
CN228_04565	141.79	150.016	153.648	119.944	143.477	123.844	88.2284	99.721	94.6793	395.351	340.048	0.217545	0.10808	0.287746	215.851	294.123	-0.446069	0.00355438	0.013914	CN228_RS04565	909560	910324	-	765	protein_coding	LuxR family transcriptional regulator && PF00196:Bacterial regulatory proteins, luxR family|PF03472:Autoinducer binding domain	Autoind_bind
CN228_17590	161.428	220.077	197.701	248.823	218.693	232.14	167.051	143.179	202.138	334.564	399.867	-0.256987	0.07761	0.233787	254.688	345.969	-0.4433	0.00462691	0.0175346	CN228_RS17590	3626159	3626656	+	498	protein_coding	type VI secretion system tube protein Hcp && PF05638:Type VI secretion system effector, Hcp	-
CN228_16105	433.976	535.479	495.834	537.449	429.078	560.203	417.534	343.867	355.956	2442.47	2517.8	-0.0438096	0.729618	0.874418	1602.98	2178.61	-0.442669	0.000637029	0.0030534	lpdA	3306830	3308266	-	1437	protein_coding	dihydrolipoyl dehydrogenase && PF02852:Pyridine nucleotide-disulphide oxidoreductase, dimerisation domain|PF07992:Pyridine nucleotide-disulphide oxidoreductase	Pyr_redox_2
CN228_02650	95.856	90.466	85.3844	93.8313	76.6534	89.271	61.6141	59.6979	68.9912	244.926	231.621	0.0804506	0.596524	0.797177	147.607	200.414	-0.442189	0.0105643	0.0347884	CN228_RS02650	535282	536058	-	777	protein_coding	SDR family oxidoreductase && PF00106:short chain dehydrogenase	adh_short
CN228_28015	46.0233	43.7456	61.9146	58.0056	75.2173	56.2559	45.829	44.7707	48.1225	217.049	268.165	-0.305928	0.0828454	0.244394	170.752	231.927	-0.441918	0.0101459	0.03369	CN228_RS28015	5771659	5772891	-	1233	protein_coding	hypothetical protein && -	-
CN228_13725	183.629	213.341	194.789	192.463	155.794	205.218	152.475	120.222	132.77	696.049	644.087	0.111999	0.399533	0.641477	410.452	557.31	-0.44147	0.00272509	0.0110033	CN228_RS13725	2796192	2797205	+	1014	protein_coding	substrate-binding domain-containing protein && PF00532:Periplasmic binding proteins and sugar binding domain of LacI family	Peripla_BP_1
CN228_30970	153.573	142.047	160.38	184.129	165.444	154.114	132.727	130.602	105.311	215.876	235.836	-0.128331	0.402658	0.642675	150.172	204.043	-0.441285	0.0113692	0.0369268	rnk	6391541	6391948	-	408	protein_coding	nucleoside diphosphate kinase regulator && PF14760:Rnk N-terminus|PF01272:Transcription elongation factor, GreA/GreB, C-term	-
CN228_02930	2468.02	3126.54	2503.78	3025.65	2639.83	2812.43	2535.58	1720.16	1955.1	1098.93	1138.34	-0.0506099	0.683485	0.852465	725.455	984.912	-0.441225	0.0021189	0.00877445	rpmJ	579142	579258	+	117	protein_coding	50S ribosomal protein L36 && -	-
CN228_25050	89.5904	92.348	113.602	102.222	115.22	109.262	68.672	77.0692	93.7766	329.215	359.989	-0.129407	0.367897	0.609895	229.521	311.39	-0.441003	0.00499221	0.0186752	CN228_RS25050	5169577	5170536	-	960	protein_coding	D-alanine--D-alanine ligase && PF07478:D-ala D-ala ligase C-terminus|PF01820:D-ala D-ala ligase N-terminus	-
CN228_01840	56.1353	57.3375	51.9919	58.9949	60.7907	58.0707	43.4017	46.7856	40.2652	251.647	267.614	-0.088366	0.534504	0.757066	170.75	231.506	-0.438361	0.0059803	0.0218096	CN228_RS01840	367519	368829	+	1311	protein_coding	HAMP domain-containing protein && PF00672:HAMP domain|PF00512:His Kinase A (phospho-acceptor) domain|PF02518:Histidine kinase-, DNA gyrase B-, and HSP90-like ATPase	HATPase_c
Novel00320	585.561	420.257	429.52	497.161	462.044	472.59	329.773	383.349	338.124	354.76	350.005	0.0192467	0.89983	0.951958	223.552	302.811	-0.437348	0.00316047	0.0125793	-	4598250	4598462	-	213	-	PF03869:Arc-like DNA binding domain	-
CN228_29720	224.428	216.145	225.959	208.427	216.635	219.588	137.842	174.198	161.481	517.359	494.991	0.0636799	0.593595	0.79528	316.258	428.202	-0.436971	0.00170177	0.00725996	CN228_RS29720	6142748	6143416	-	669	protein_coding	gamma-glutamylcyclotransferase && PF04752:ChaC-like protein	ChaC
CN228_18665	9469.52	9179.86	9881.59	8407.68	10242.9	9351.86	6118.19	7440.33	7036.09	8342.01	8099.87	0.042497	0.6885	0.854672	5181.16	7005.88	-0.435267	0.000158406	0.00087601	CN228_RS18665	3854259	3854510	+	252	protein_coding	outer membrane lipoprotei OprI && -	-
CN228_01295	230.298	223.558	233.462	227.851	236.348	226.135	154.281	181.299	173.709	559.806	556.206	0.00920534	0.937094	0.971867	356.923	481.157	-0.430795	0.00101807	0.00461441	CN228_RS01295	274143	274844	+	702	protein_coding	hypothetical protein && -	-
CN228_25070	123.532	111.823	128.417	107.016	128.86	110.525	76.9091	95.3393	83.5426	568.575	535.572	0.0861102	0.50468	0.733208	343.989	463.238	-0.428912	0.00262356	0.0106781	CN228_RS25070	5174257	5175603	-	1347	protein_coding	UDP-N-acetylmuramoyl-L-alanine--D-glutamate ligase && PF02875:Mur ligase family, glutamate ligase domain|PF08245:Mur ligase middle domain	-
CN228_24830	105.014	158.061	138.265	168.358	139.419	152.034	136.553	99.1373	104.625	635.377	720.276	-0.180786	0.223758	0.460947	463.768	623.225	-0.426409	0.00365201	0.0142641	CN228_RS24830	5123755	5125119	+	1365	protein_coding	peptidase && PF09375:Imelysin	-
CN228_10895	110.296	121.138	131.158	133.19	145.829	148.869	113.063	110.158	93.757	548.984	640.922	-0.223471	0.0713445	0.220742	413.003	554.416	-0.424168	0.00130839	0.00573629	folC	2182412	2183716	+	1305	protein_coding	bifunctional tetrahydrofolate synthase/dihydrofolate synthase && PF08245:Mur ligase middle domain	-
CN228_02940	1418.67	1775.88	1698.79	1803.3	1598.44	1795.18	1395.58	1143.17	1321	2213.75	2326.07	-0.0713897	0.538684	0.759939	1502.72	2012.52	-0.421587	0.0002665	0.00139273	rpsK	579776	580165	+	390	protein_coding	30S ribosomal protein S11 && PF00411:Ribosomal protein S11	-
CN228_21260	22.3795	24.7944	25.9306	22.2074	24.5102	21.3505	17.8711	14.8292	18.0747	309.143	284.766	0.118468	0.40395	0.64322	184.751	246.326	-0.415755	0.00991702	0.0331051	CN228_RS21260	4393252	4396896	+	3645	protein_coding	AAA family ATPase && PF13558:Putative exonuclease SbcCD, C subunit|PF13555:P-loop containing region of AAA domain	-
CN228_33540	2804.7	2189.65	2297.29	2277.38	2351.66	2137.26	1580.54	1727.73	1744.81	2436.73	2236.53	0.123645	0.296454	0.543067	1452.83	1934.76	-0.413329	8.58829e-05	0.000501479	CN228_RS33540	922443	922730	+	288	protein_coding	type II toxin-antitoxin system YafO family toxin && -	-
CN228_03075	102.332	115.997	114.009	142.779	124.426	108.845	85.2334	98.5167	97.2417	358.552	401.328	-0.162759	0.252477	0.492949	260.881	347.236	-0.412734	0.00719304	0.0255232	CN228_RS03075	607084	608013	+	930	protein_coding	NAD-dependent epimerase/dehydratase family protein && PF01370:NAD dependent epimerase/dehydratase family	Epimerase
CN228_20320	178.864	178.272	201.96	179.127	158.483	170.944	111.755	125.715	143.024	601.357	541.031	0.152101	0.216118	0.451346	352.094	468.102	-0.411508	0.003171	0.0126116	CN228_RS20320	4182175	4183101	-	927	protein_coding	glycosyltransferase family 2 protein && PF13641:Glycosyltransferase like family 2	-
CN228_27390	143.815	137.407	154.952	198.616	184.188	169.611	130.804	142.471	140.322	264.182	330.929	-0.32562	0.0216488	0.0944949	215.535	286.308	-0.40975	0.00661611	0.0237471	lspA	5639427	5639948	-	522	protein_coding	signal peptidase II && PF01252:Signal peptidase (SPase) II	-
CN228_29150	220.393	197.454	195.866	258.095	252.648	248.34	192.259	194.979	181.674	495.584	606.35	-0.291076	0.015416	0.0732688	395.316	524.564	-0.40785	0.00106049	0.00479422	CN228_RS29150	6029918	6030613	+	696	protein_coding	SPOR domain-containing protein && PF05036:Sporulation related domain	-
CN228_20325	69.4995	75.7508	75.4849	77.9946	78.6267	72.1199	53.4223	54.4027	63.812	310.368	318.179	-0.0358662	0.79183	0.9103	207.656	275.254	-0.407439	0.00791145	0.0276187	CN228_RS20325	4183191	4184402	-	1212	protein_coding	molybdopterin molybdotransferase MoeA && PF00994:Probable molybdopterin binding domain|PF03454:MoeA C-terminal region (domain IV)|PF03453:MoeA N-terminal region (domain I and II)	-
CN228_07810	263.776	338.837	325.741	334.344	303.44	307.231	272.156	210.911	225.871	600.902	605.171	-0.0101871	0.937714	0.971988	394.929	523.583	-0.406951	0.00313884	0.0125027	frr	1593146	1593703	+	558	protein_coding	ribosome recycling factor && PF01765:Ribosome recycling factor	-
CN228_04570	102.883	105.623	99.382	127.494	141.21	110.645	90.6519	98.668	95.827	338.607	412.746	-0.285423	0.0391899	0.146193	269.868	357.027	-0.403685	0.00629075	0.0227669	CN228_RS04570	910663	911610	+	948	protein_coding	ABC transporter permease && PF00528:Binding-protein-dependent transport system inner membrane component	BPD_transp_1
CN228_25555	204.834	209.169	210.045	226.537	197.441	215.806	170.386	145.273	165.486	2332.72	2365.71	-0.0203109	0.841378	0.930133	1547.59	2046.85	-0.403543	0.000331084	0.00169965	carB	5265751	5268972	-	3222	protein_coding	carbamoyl-phosphate synthase large subunit && PF02787:Carbamoyl-phosphate synthetase large chain, oligomerisation domain|PF02142:MGS-like domain|PF02786:Carbamoyl-phosphate synthase L chain, ATP binding domain	CPSase_L_D2
CN228_29625	91.4341	86.3943	91.2222	102.164	111.96	108.773	87.0065	76.957	79.0827	416.742	494.77	-0.247689	0.0457089	0.161587	323.926	427.989	-0.401841	0.00271383	0.0109687	pepP	6129231	6130565	-	1335	protein_coding	Xaa-Pro aminopeptidase && PF05195:Aminopeptidase P, N-terminal domain|PF00557:Metallopeptidase family M24	Peptidase_M24
CN228_28610	92.931	120.472	113.338	109.506	95.3858	112.506	82.7773	82.3915	73.698	380.904	366.087	0.0573465	0.690372	0.855135	239.675	316.744	-0.401784	0.0069815	0.02482	CN228_RS28610	5919101	5920105	+	1005	protein_coding	aspartate carbamoyltransferase catalytic subunit && PF02729:Aspartate/ornithine carbamoyltransferase, carbamoyl-P binding domain|PF00185:Aspartate/ornithine carbamoyltransferase, Asp/Orn binding domain	-
CN228_25170	94.7968	105.412	109.956	111.706	97.6905	115.293	86.9118	83.485	73.9604	485.781	503.058	-0.0506075	0.69555	0.857661	329.355	435.252	-0.401765	0.00401751	0.0155178	CN228_RS25170	5193220	5194569	-	1350	protein_coding	tryptophan--tRNA ligase && PF00579:tRNA synthetases class I (W and Y)	-
CN228_26395	122.454	123.248	131.558	140.233	121.17	133.371	101.787	100.337	95.0974	372.928	386.002	-0.0501012	0.703377	0.860222	252.818	333.978	-0.401498	0.0052314	0.0194171	pssA	5438928	5439779	-	852	protein_coding	CDP-diacylglycerol--serine O-phosphatidyltransferase && PF01066:CDP-alcohol phosphatidyltransferase	CDP-OH_P_transf
CN228_32280	58.596	70.789	62.0399	66.4344	54.8389	63.7341	52.1505	46.1439	41.0099	407.666	389.813	0.0647935	0.639394	0.827327	255.357	337.29	-0.40103	0.00890219	0.0306502	glmS	6653447	6655282	-	1836	protein_coding	glutamine--fructose-6-phosphate transaminase (isomerizing) && PF13522:Glutamine amidotransferase domain|PF01380:SIS domain	SIS
CN228_25035	655.547	796.237	772.648	709.366	603.762	679.755	522.885	470.152	512.542	3065.53	2717.05	0.174084	0.127886	0.323209	1785.58	2350.89	-0.39692	0.000299499	0.00154969	ftsZ	5166158	5167345	-	1188	protein_coding	cell division protein FtsZ && PF00091:Tubulin/FtsZ family, GTPase domain|PF12327:FtsZ family, C-terminal domain	Tubulin
CN228_07950	928.89	1011	912.124	855.014	845.226	862.121	633.386	640.057	664.15	3334.87	2964.38	0.169968	0.0799868	0.238705	1949.78	2564.52	-0.395429	4.5263e-05	0.000282273	rpoS	1623865	1624872	+	1008	protein_coding	RNA polymerase sigma factor RpoS && PF04545:Sigma-70, region 4|PF00140:Sigma-70 factor, region 1.2|PF04542:Sigma-70 region 2|PF04539:Sigma-70 region 3	Sigma70_r2
CN228_15255	98.9361	94.6223	86.2179	111.198	114.168	91.0016	65.1247	84.1961	90.7422	459.593	514.124	-0.161612	0.229575	0.467622	339.331	444.754	-0.390729	0.0120403	0.0387934	CN228_RS15255	3113862	3115277	-	1416	protein_coding	DNA polymerase Y family protein && PF00817:impB/mucB/samB family	IMS
CN228_15260	174.668	200.511	197.081	206.236	208.26	200.236	152.92	154.945	159.466	412.261	438.136	-0.0877473	0.490521	0.721337	289.721	379.028	-0.387781	0.00389334	0.0150827	imuA	3115285	3115905	-	621	protein_coding	translesion DNA synthesis-associated protein ImuA && -	-
CN228_03070	226.092	207.156	196.14	206.108	224.971	239.591	176.918	176.297	157.209	646.225	681.274	-0.0760169	0.532835	0.755591	451	589.325	-0.385456	0.00265319	0.0107652	CN228_RS03070	606207	607091	+	885	protein_coding	sugar nucleotide-binding protein && PF04321:RmlD substrate binding domain	-
CN228_03020	232.708	235.791	224.013	276.682	257.538	261.439	186.433	194.612	225.769	419.371	476.662	-0.184692	0.133109	0.332481	316.197	412.389	-0.383912	0.00539714	0.0199191	CN228_RS03020	595826	596347	-	522	protein_coding	hypothetical protein && -	-
CN228_08925	2233.35	1867.53	1936.11	1938.31	1660.02	1930.1	1441.93	1414.67	1357.58	2668.8	2417.31	0.142723	0.213442	0.448662	1602.96	2091.53	-0.383783	0.000445743	0.0022101	CN228_RS08925	1812095	1812475	-	381	protein_coding	hypothetical protein && PF03640:Secreted repeat of unknown function	-
CN228_25040	208.794	220.715	224.855	222.74	201.714	215.344	147.037	158.585	182.629	954.269	922.975	0.0480006	0.66068	0.840464	612.646	798.543	-0.382785	0.00218319	0.00901214	ftsA	5167433	5168689	-	1257	protein_coding	cell division protein FtsA && PF14450:Cell division protein FtsA|PF02491:SHS2 domain inserted in FTSA	-
CN228_21995	107.763	105.25	115.193	95.9963	93.5254	94.4925	74.6949	70.2293	71.8581	852.246	729.503	0.224143	0.0431915	0.15558	484.346	631.11	-0.381906	0.00129797	0.00569536	CN228_RS21995	4555385	4557622	-	2238	protein_coding	GAF domain-containing protein && PF01590:GAF domain|PF02518:Histidine kinase-, DNA gyrase B-, and HSP90-like ATPase|PF00360:Phytochrome region|PF00512:His Kinase A (phospho-acceptor) domain|PF08446:PAS fold	HATPase_c
CN228_07875	469.522	520.547	539.411	560.859	505.007	564.229	433.805	421.765	388.919	1682.15	1773.53	-0.0763771	0.480932	0.714301	1177.86	1534.43	-0.3814	0.000526565	0.00256222	accA	1608875	1609822	+	948	protein_coding	acetyl-CoA carboxylase carboxyl transferase subunit alpha && PF03255:Acetyl co-enzyme A carboxylase carboxyltransferase alpha subunit	-
CN228_25550	296.175	285.703	316.276	273.145	284.212	276.054	234.459	205.739	197.312	497.089	456.268	0.123375	0.313877	0.561369	303.598	394.702	-0.378289	0.00594446	0.0217091	greA	5265278	5265754	-	477	protein_coding	transcription elongation factor GreA && PF03449:Transcription elongation factor, N-terminal|PF01272:Transcription elongation factor, GreA/GreB, C-term	-
CN228_05680	184.774	168.652	169.696	173.306	186.332	155.998	122.662	130.434	143.194	438.817	427.873	0.0364165	0.780357	0.905582	286.02	370.124	-0.37233	0.00949218	0.0319833	CN228_RS05680	1135310	1136032	+	723	protein_coding	TIGR02646 family protein && -	-
CN228_15610	564.243	577.87	546.515	665.87	608.489	603.805	540.655	456.922	448.888	969.697	1066.95	-0.137867	0.200977	0.432905	714.831	923.097	-0.36881	0.00253847	0.0103641	CN228_RS15610	3203279	3203773	+	495	protein_coding	DUF934 domain-containing protein && PF06073:Bacterial protein of unknown function (DUF934)	-
CN228_05675	89.3642	88.23	94.0542	86.8845	89.1011	77.1455	68.0064	63.6089	63.3728	427.379	393.938	0.117329	0.364184	0.607284	263.965	340.786	-0.368465	0.00980478	0.032804	CN228_RS05675	1133958	1135313	+	1356	protein_coding	AAA family ATPase && PF13476:AAA domain|PF13304:AAA domain, putative AbiEii toxin, Type IV TA system	-
CN228_01655	216.94	230.394	233.579	284.213	287.437	242.092	235.182	185.221	208.048	469.237	554.738	-0.241566	0.056499	0.188005	372.668	479.896	-0.365095	0.00998931	0.0333147	hisB	330767	331360	+	594	protein_coding	imidazoleglycerol-phosphate dehydratase HisB && PF00475:Imidazoleglycerol-phosphate dehydratase	-
CN228_28260	91.4699	95.1581	89.8905	111.623	109.011	106.656	82.2692	90.3625	80.3435	578.379	677.254	-0.227573	0.0457595	0.161654	455.375	585.906	-0.363254	0.00318577	0.0126415	msbA	5827779	5829581	-	1803	protein_coding	lipid A export permease/ATP-binding protein MsbA && PF00005:ABC transporter|PF00664:ABC transporter transmembrane region	ABC_membrane
CN228_15250	100.619	106.756	97.1637	117.923	120.922	110.473	92.9061	89.5225	88.0271	1093.75	1241.23	-0.182335	0.087766	0.253947	835.944	1073.76	-0.361129	0.000990656	0.00451366	CN228_RS15250	3110770	3113865	-	3096	protein_coding	error-prone DNA polymerase && PF01336:OB-fold nucleic acid binding domain|PF02811:PHP domain|PF14579:Helix-hairpin-helix motif|PF07733:Bacterial DNA polymerase III alpha subunit	tRNA_anti
CN228_25735	404.744	455.26	427.652	512.694	443.724	482.503	401.151	345.662	367.721	1944.84	2150.05	-0.144701	0.174325	0.399111	1448.68	1860.27	-0.360846	0.00128704	0.00566643	CN228_RS25735	5299578	5300879	-	1302	protein_coding	NAD(P)/FAD-dependent oxidoreductase && PF01593:Flavin containing amine oxidoreductase	Amino_oxidase
CN228_22770	567.228	614.385	547.739	449.887	530.947	543.045	360.701	429.816	389.918	595.804	519.51	0.198127	0.119452	0.307341	350.013	449.361	-0.360055	0.0104339	0.0344456	ihfB	4696246	4696542	-	297	protein_coding	integration host factor subunit beta && -	-
CN228_07275	206.286	201.225	205.051	250.246	257.185	235.163	195.672	203.149	176.766	1044.72	1252.85	-0.262141	0.0125496	0.0624197	844.759	1083.81	-0.359185	0.00160267	0.0068878	der	1466944	1468413	+	1470	protein_coding	ribosome biogenesis GTPase Der && PF14714:KH-domain-like of EngA bacterial GTPase enzymes, C-terminal|PF01926:50S ribosome-binding GTPase	-
CN228_02440	136.612	159.392	139.576	166.328	157.145	171.686	118.595	136.87	130.34	341.047	383.598	-0.169204	0.206685	0.440578	259.984	331.87	-0.352079	0.0137607	0.0432884	rpe	502656	503330	+	675	protein_coding	ribulose-phosphate 3-epimerase && PF00834:Ribulose-phosphate 3 epimerase family	-
CN228_30920	161.838	192.942	165.489	183.194	140.432	166.259	134.614	132.001	115.214	932.364	868.553	0.102349	0.430782	0.666829	588.985	751.577	-0.351462	0.00935422	0.0316935	CN228_RS30920	6380212	6381756	-	1545	protein_coding	phosphoenolpyruvate carboxykinase && PF01293:Phosphoenolpyruvate carboxykinase	-
CN228_01650	84.9723	94.2009	90.6293	90.3251	82.2491	87.8793	71.288	62.2943	69.5652	375.589	358.695	0.0664182	0.611738	0.808666	243.36	310.335	-0.351216	0.0158399	0.0488086	CN228_RS01650	329475	330674	+	1200	protein_coding	aspartate/tyrosine/aromatic aminotransferase && PF00155:Aminotransferase class I and II	Aminotran_1_2
CN228_12005	59.3166	65.308	61.7635	74.4211	74.9907	68.2662	60.0038	55.8427	54.158	746.613	862.65	-0.208307	0.064637	0.207105	586.061	746.271	-0.348528	0.00329258	0.0129864	mfd	2379993	2383445	-	3453	protein_coding	transcription-repair coupling factor && PF00270:DEAD/DEAH box helicase|PF02559:CarD-like/TRCF domain|PF03461:TRCF domain|PF00271:Helicase conserved C-terminal domain	DEAD
CN228_24495	99.2903	118.982	111.262	135.229	109.35	130.185	108.263	85.9117	98.6513	878.438	988.323	-0.170027	0.173194	0.396877	671.765	855.172	-0.348521	0.00896999	0.0308106	bglX	5052285	5054582	+	2298	protein_coding	beta-glucosidase BglX && PF00933:Glycosyl hydrolase family 3 N terminal domain|PF14310:Fibronectin type III-like domain|PF01915:Glycosyl hydrolase family 3 C-terminal domain	Glyco_hydro_3
CN228_28065	85.4436	89.5844	85.7081	97.11	104.898	87.0264	79.9356	75.1318	71.7796	588.022	644.88	-0.133036	0.274787	0.517418	440.269	557.84	-0.341259	0.00887774	0.0306036	mutL	5784593	5786536	-	1944	protein_coding	DNA mismatch repair endonuclease MutL && PF08676:MutL C terminal dimerisation domain|PF01119:DNA mismatch repair protein, C-terminal domain|PF13589:Histidine kinase-, DNA gyrase B-, and HSP90-like ATPase	-
CN228_07245	192.364	180.309	189.187	192.844	217.478	213.239	172.165	159.603	158.507	494.791	543.235	-0.134774	0.270642	0.513001	371.502	469.9	-0.338791	0.00951616	0.0320435	pilW	1460801	1461559	+	759	protein_coding	type IV pilus biogenesis/stability protein PilW && PF13414:TPR repeat	-
CN228_30585	136.928	150.353	159.778	147.847	153.895	164.182	114.909	125.195	127.424	614.623	633.708	-0.0441828	0.715221	0.867078	434.781	548.202	-0.334477	0.00788558	0.0275837	CN228_RS30585	6312584	6313768	+	1185	protein_coding	fatty acid desaturase && PF00487:Fatty acid desaturase|PF01610:Transposase	Transposase_12
CN228_21680	428.617	381.597	463.26	458.371	393.563	430.491	363.99	312.99	335.449	1795.47	1788.16	0.00566257	0.960831	0.982716	1228.03	1547.17	-0.333389	0.00354813	0.0138999	CN228_RS21680	4484411	4485625	-	1215	protein_coding	PAS domain-containing protein && PF13188:PAS domain|PF02518:Histidine kinase-, DNA gyrase B-, and HSP90-like ATPase|PF00512:His Kinase A (phospho-acceptor) domain	HATPase_c
CN228_02840	911.387	1049.21	1081.4	1160.6	1067.43	1111.8	1014.56	797.367	836.766	2911.5	3162.21	-0.119208	0.261601	0.502573	2181.56	2735.86	-0.326647	0.00516465	0.019233	rplB	570498	571322	+	825	protein_coding	50S ribosomal protein L2 && PF03947:Ribosomal Proteins L2, C-terminal domain|PF00181:Ribosomal Proteins L2, RNA binding domain	Ribosomal_L2_C
CN228_18535	3246.11	2757.89	3051.43	3029.17	2816.02	3144.56	2535.07	2241.72	2379.08	6209.93	6097.64	0.0262858	0.802034	0.914227	4221.99	5275.45	-0.321394	0.00162769	0.00698383	sigX	3826836	3827426	-	591	protein_coding	RNA polymerase sigma factor SigX && PF04542:Sigma-70 region 2|PF04545:Sigma-70, region 4	Sigma70_r2
CN228_23365	248.567	308.78	280.738	327.019	255.96	303.13	254.882	205.269	245.476	1644.86	1720.55	-0.0648861	0.604152	0.803396	1191.85	1488.8	-0.321174	0.0131685	0.0419371	CN228_RS23365	4817128	4818819	-	1692	protein_coding	NAD-dependent malic enzyme && PF00390:Malic enzyme, N-terminal domain|PF03949:Malic enzyme, NAD binding domain	Malic_M
CN228_29170	145.667	187.855	149.847	156.757	155.483	162.969	123.563	128.24	126.659	941.828	916.289	0.0400129	0.747821	0.884127	634.753	792.69	-0.320527	0.00453159	0.0172359	phaC	6033538	6035217	+	1680	protein_coding	class II poly(R)-hydroxyalkanoic acid synthase && PF07167:Poly-beta-hydroxybutyrate polymerase (PhaC) N-terminus	-
CN228_06410	125.008	131.738	125.019	131.345	130.556	152.387	109.188	105.091	115.753	3449.16	3703.24	-0.102505	0.326292	0.573384	2565.86	3203.72	-0.32037	0.00299124	0.0119512	CN228_RS06410	1287513	1295300	-	7788	protein_coding	DUF4347 domain-containing protein && PF14252:Domain of unknown function (DUF4347)	-
CN228_24255	285.055	210.458	254.507	209.43	204.786	206.244	161.967	171.446	162.913	832.973	681.481	0.289285	0.0269177	0.111426	474.199	589.562	-0.314003	0.00879547	0.0303436	CN228_RS24255	5000910	5001866	-	957	protein_coding	MucB/RseB C-terminal domain-containing protein && PF03888:MucB/RseB family	-
CN228_28125	136.546	161.21	152.292	169.458	165.213	166.24	136.343	128.408	137.069	961.644	1058.95	-0.138967	0.212296	0.44789	738.893	916.124	-0.310343	0.00489247	0.018381	psd	5797601	5799442	+	1842	protein_coding	phosphatidylserine decarboxylase && PF00581:Rhodanese-like domain|PF02666:Phosphatidylserine decarboxylase	Rhodanese
CN228_08180	234.016	185.109	227.982	187.138	173.189	185.871	154.986	134.942	149.393	804.276	671.366	0.260191	0.0399457	0.148133	469.71	580.843	-0.306673	0.0140652	0.0440148	tolA	1666896	1667966	+	1071	protein_coding	cell envelope integrity protein TolA && PF13103:TonB C terminal	-
CN228_07240	270.09	291.401	275.783	325.224	296.7	311.168	256.826	244.223	251.08	1116.02	1230.43	-0.140758	0.183262	0.411498	862.745	1064.54	-0.303306	0.00558415	0.0205368	rlmN	1459626	1460774	+	1149	protein_coding	23S rRNA (adenine(2503)-C(2))-methyltransferase RlmN && PF04055:Radical SAM superfamily	Radical_SAM
CN228_22255	227.325	242.313	228.618	262.428	253.689	247.807	219.003	201.094	195.796	2126.33	2301.44	-0.114131	0.242889	0.481269	1614.06	1991.04	-0.302774	0.00348485	0.0136726	alaS	4603244	4605868	-	2625	protein_coding	alanine--tRNA ligase && PF02272:DHHA1 domain|PF01411:tRNA synthetases class II (A)|PF07973:Threonyl and Alanyl tRNA synthetase second additional domain	-
CN228_17005	11.0307	11.1932	10.5294	10.5579	11.034	10.6312	8.43619	8.57605	9.06521	696.377	677.799	0.0391776	0.72716	0.873511	477.105	586.339	-0.29761	0.0134177	0.0424336	CN228_RS17005	3490637	3508963	-	18327	protein_coding	filamentous hemagglutinin N-terminal domain-containing protein && PF03412:Peptidase C39 family|PF05860:haemagglutination activity domain	-
CN228_02955	1817.63	2140.31	1898.26	2304.37	2170.74	2131.14	1865.73	1702.78	1814.47	2628.88	2934.12	-0.158411	0.130987	0.329201	2079.69	2538.46	-0.287658	0.00445504	0.0169694	rplQ	581870	582256	+	387	protein_coding	50S ribosomal protein L17 && PF01196:Ribosomal protein L17	-
CN228_30515	1312.69	1268.25	1282.72	1174.62	1175.35	1242.17	880.274	1063.71	983.08	1492.71	1372.9	0.120693	0.233108	0.47108	973.096	1187.7	-0.287398	0.0124035	0.0398898	CN228_RS30515	6298211	6298543	+	333	protein_coding	hypothetical protein && -	-
CN228_22250	289.803	334.375	305.642	357.476	349.404	342.566	286.431	281.683	288.735	1329.91	1485.07	-0.159093	0.133364	0.332957	1054.72	1284.76	-0.284709	0.00610095	0.0221567	CN228_RS22250	4601921	4603153	-	1233	protein_coding	aspartate kinase && PF00696:Amino acid kinase family|PF01842:ACT domain|PF13840:ACT domain	AA_kinase
CN228_11225	735.371	642.693	766.364	756.835	742.808	801.7	600.296	645.001	636.544	1254.16	1331.22	-0.0862681	0.443748	0.680131	946.857	1151.66	-0.282487	0.00914266	0.0312081	fliL	2248338	2248841	+	504	protein_coding	flagellar basal body-associated protein FliL && PF03748:Flagellar basal body-associated protein FliL	-
CN228_09625	335.175	354.082	338.675	375.562	378.41	351.764	338.056	287.426	279.387	1334.41	1420.06	-0.0897041	0.382078	0.623199	1010.9	1228.49	-0.281139	0.0160115	0.0492793	bamC	1929000	1930118	+	1119	protein_coding	outer membrane protein assembly factor BamC && PF06804:NlpB/DapX lipoprotein	-
CN228_28030	175.779	207.025	193.759	199.387	198.73	193.647	158.118	166.029	160.455	864.787	878.165	-0.0220163	0.84585	0.930664	625.549	759.703	-0.280231	0.0133664	0.0423618	CN228_RS28030	5776998	5778290	-	1293	protein_coding	adenylosuccinate synthase && PF00709:Adenylosuccinate synthetase	-
CN228_27395	176.165	192.183	176.608	206.637	190.581	192.557	171.68	162.301	149.551	1790.3	1916.85	-0.0984809	0.334497	0.582399	1367.15	1658.4	-0.2785	0.0101	0.0336196	ileS	5639941	5642772	-	2832	protein_coding	isoleucine--tRNA ligase && PF00133:tRNA synthetases class I (I, L, M and V)|PF06827:Zinc finger found in FPG and IleRS|PF08264:Anticodon-binding domain of tRNA	-
CN228_21200	264.08	271.684	264.621	251.314	233.786	271.992	221.024	208.698	191.152	2415.16	2260.07	0.0957584	0.352094	0.598003	1612.29	1955.33	-0.278178	0.0129388	0.0413952	acnB	4375027	4377627	+	2601	protein_coding	bifunctional aconitate hydratase 2/2-methylisocitrate dehydratase && PF06434:Aconitate hydratase 2 N-terminus|PF11791:Aconitate B N-terminal domain|PF00330:Aconitase family (aconitate hydratase)	Aconitase
CN228_18390	453.717	560.452	505.394	518.415	502.587	566.235	440.18	433.461	441.302	2157.44	2229.79	-0.0474958	0.674132	0.84791	1606.79	1929.06	-0.263733	0.0110182	0.0359656	fabB	3791782	3793005	+	1224	protein_coding	beta-ketoacyl-ACP synthase I && PF00109:Beta-ketoacyl synthase, N-terminal domain|PF02801:Beta-ketoacyl synthase, C-terminal domain	ketoacyl-synt
CN228_21745	295.556	278.635	344.423	318.919	292.05	310.924	358.119	388.185	359.07	1183.22	1174.41	0.0104681	0.92902	0.966882	1224.95	1016.07	0.269816	0.0130016	0.041532	CN228_RS21745	4504306	4505415	-	1110	protein_coding	flagellar basal body P-ring protein FlgI && PF02119:Flagellar P-ring protein	-
CN228_02680	335.378	338.65	341.418	385.18	339.545	372.392	465.937	397.876	452.569	1678.78	1794.22	-0.0960056	0.35058	0.596788	1872.62	1552.37	0.270448	0.0156218	0.04823	CN228_RS02680	540442	541866	-	1425	protein_coding	peptidoglycan DD-metalloendopeptidase family protein && PF04225:Opacity-associated protein A LysM-like domain|PF01551:Peptidase family M23	Peptidase_M23
CN228_10610	288.434	273.31	283.717	313.284	291.135	314.578	381.38	376.883	349.716	1221.26	1313.12	-0.104735	0.31485	0.562319	1377.19	1136.06	0.277789	0.00952265	0.0320447	fabF	2121957	2123201	+	1245	protein_coding	beta-ketoacyl-ACP synthase II && PF02801:Beta-ketoacyl synthase, C-terminal domain|PF00109:Beta-ketoacyl synthase, N-terminal domain	ketoacyl-synt
Novel00263	786.156	663.091	634.772	821.222	730.903	763.046	936.797	917.38	952.451	2509.82	2757.93	-0.136018	0.233055	0.47108	2908.35	2386.16	0.285456	0.00443615	0.0169154	-	3825730	3826767	+	1038	-	PF05736:OprF membrane domain|PF00691:OmpA family	-
CN228_21685	524.031	487.896	545.332	525.878	543.216	525.151	629.825	653.98	662.05	2666.99	2700.73	-0.0182167	0.854812	0.933518	2867.24	2336.33	0.29541	0.00211656	0.00877171	CN228_RS21685	4485748	4487223	-	1476	protein_coding	sigma-54-dependent Fis family transcriptional regulator && PF02954:Bacterial regulatory protein, Fis family|PF06490:Flagellar regulatory protein FleQ|PF00158:Sigma-54 interaction domain	Sigma54_activat
CN228_20165	2531.25	2684.42	2541.49	2094.19	2427.13	2292.02	2735.22	2606.27	2976.54	2726.68	2369.59	0.202596	0.0499611	0.171768	2515.98	2049.65	0.295666	0.00633581	0.0228786	ihfA	4156014	4156316	-	303	protein_coding	integration host factor subunit alpha && PF00216:Bacterial DNA-binding protein	-
CN228_16320	214.563	259.582	243.603	293.153	287.185	283.739	357.859	365.095	332.734	926.672	1103.76	-0.252178	0.0264559	0.109931	1173.07	954.879	0.297065	0.00570901	0.0209665	asd	3347091	3348203	-	1113	protein_coding	aspartate-semialdehyde dehydrogenase && PF01118:Semialdehyde dehydrogenase, NAD binding domain|PF02774:Semialdehyde dehydrogenase, dimerisation domain	-
CN228_04135	104.968	108.588	107.818	119.938	117.16	113.295	150.882	139.033	139.481	495.505	534.445	-0.109172	0.35667	0.602517	569.72	462.358	0.301246	0.0133673	0.0423618	CN228_RS04135	816205	817533	+	1329	protein_coding	DEAD/DEAH box helicase && PF00270:DEAD/DEAH box helicase|PF00271:Helicase conserved C-terminal domain	DEAD
Novel00166	297.128	306.44	263.622	368.929	295.083	324.86	436.662	364.59	413.56	945.594	1066.7	-0.173788	0.155277	0.370542	1139.97	923.006	0.304361	0.0154949	0.0479151	-	2213970	2214909	+	940	-	PF14486:Domain of unknown function (DUF4432)	-
CN228_31035	1805.18	1533.06	1957.38	1897.55	1969.09	1859.83	2399.39	2533.72	2112.17	1825.2	1952.01	-0.0971024	0.40305	0.642839	2089.14	1688.62	0.307257	0.00496806	0.0186249	CN228_RS31035	6404850	6405146	-	297	protein_coding	hypothetical protein && -	-
CN228_12090	236.694	256.884	253.344	258.03	253.939	261.026	326.513	326.413	301.466	1026.82	1051.3	-0.0339769	0.748008	0.884127	1129.11	909.498	0.31221	0.00375227	0.0146121	CN228_RS12090	2399540	2400724	+	1185	protein_coding	SpoIIE family protein phosphatase && PF00072:Response regulator receiver domain|PF07228:Stage II sporulation protein E (SpoIIE)	SpoIIE
Novel00109	803.942	654.117	733.067	667.991	712.292	627.786	789.815	735.485	955.858	999.223	905.75	0.141533	0.239569	0.478071	973.326	783.512	0.312553	0.0146495	0.0456792	-	1398346	1398738	-	393	-	-	-
CN228_21870	636.582	590.978	639.539	616.62	635.716	685.634	816.685	783.901	796.555	1013.86	1040.99	-0.0382043	0.727917	0.873807	1119.98	900.539	0.314642	0.00393005	0.0152024	CN228_RS21870	4526919	4527386	+	468	protein_coding	flagellar protein FlgN && PF05130:FlgN protein	-
CN228_18530	9540.6	9051.55	9302.72	9012.22	8281.09	9273.81	11238.5	10366.7	11322.2	33497.1	31557.9	0.0860289	0.363972	0.607284	34021.7	27303	0.317386	0.00115924	0.0051868	CN228_RS18530	3825695	3826729	-	1035	protein_coding	OmpA family protein && PF00691:OmpA family|PF05736:OprF membrane domain	-
CN228_13650	234.174	221.66	252.135	215.322	251.663	250.343	321.712	285.621	286.19	1582.15	1585.82	-0.00340717	0.975966	0.988894	1718.08	1371.7	0.32492	0.00433056	0.0165677	CN228_RS13650	2778646	2780571	+	1926	protein_coding	methyl-accepting chemotaxis protein && PF00672:HAMP domain|PF00015:Methyl-accepting chemotaxis protein (MCP) signalling domain|PF16591:Helical bimodular sensor domain	HAMP
CN228_13020	611.769	755.7	719.617	699.614	543.728	684.07	918.087	724.792	760.296	5403.74	4936.93	0.130338	0.295465	0.542931	5355	4271.95	0.325976	0.0116552	0.0376685	CN228_RS13020	2624757	2626988	-	2232	protein_coding	NADP-dependent isocitrate dehydrogenase && PF03971:Monomeric isocitrate dehydrogenase	IDH
CN228_10870	160.603	146.566	179.553	152.276	167.262	155.999	201.236	196.211	195.725	572.703	553.446	0.0489615	0.699536	0.860123	600.475	478.742	0.326953	0.00656162	0.0235677	CN228_RS10870	2175613	2176626	+	1014	protein_coding	aspartate-semialdehyde dehydrogenase && PF01118:Semialdehyde dehydrogenase, NAD binding domain|PF02774:Semialdehyde dehydrogenase, dimerisation domain	-
CN228_05415	114.088	141.759	121.616	140.998	126.739	129.842	181.058	157.727	158.331	482.038	502.36	-0.0592704	0.650122	0.835362	546.421	434.637	0.330173	0.0101584	0.0337065	ychF	1091225	1092325	-	1101	protein_coding	redox-regulated ATPase YchF && PF06071:Protein of unknown function (DUF933)|PF01926:50S ribosome-binding GTPase	-
CN228_02350	403.282	435.275	428.456	352.345	383.458	393.522	453.534	492.025	466.573	471.831	416.09	0.181559	0.14831	0.358078	452.544	359.932	0.330588	0.0110787	0.036091	glpE	483750	484070	-	321	protein_coding	thiosulfate sulfurtransferase GlpE && PF00581:Rhodanese-like domain	Rhodanese
CN228_23825	430.958	548.844	488.981	596.531	499.242	522.724	702.023	622.235	700.49	2075.07	2262.26	-0.124563	0.300759	0.547252	2461.9	1957.42	0.330694	0.00329739	0.0129956	CN228_RS23825	4914210	4915427	-	1218	protein_coding	argininosuccinate synthase && PF00764:Arginosuccinate synthase	-
CN228_21900	59.8329	66.4723	77.4981	80.5192	70.3005	79.578	94.816	95.7829	98.061	832.834	931.271	-0.161467	0.204676	0.438184	1014.94	805.749	0.332892	0.0033218	0.0130721	CN228_RS21900	4533305	4536826	+	3522	protein_coding	glycosyltransferase && PF13692:Glycosyl transferases group 1|PF00535:Glycosyl transferase family 2	Glycos_transf_2
CN228_04740	421.945	524.107	491.612	583.606	514.99	609.689	737.492	696.923	706.241	760.458	894.013	-0.233342	0.0627081	0.203465	974.509	773.505	0.333225	0.0042798	0.0163975	CN228_RS04740	948835	949290	-	456	protein_coding	acetyl-CoA carboxylase biotin carboxyl carrier protein && PF00364:Biotin-requiring enzyme	Biotin_lipoyl
CN228_05285	117.536	119.993	125.886	130.555	133.825	121.202	163.066	162.041	158.344	471.81	495.194	-0.0699369	0.568184	0.780227	540.085	428.381	0.334365	0.00670785	0.0240269	CN228_RS05285	1058121	1059239	+	1119	protein_coding	glutamate 5-kinase && PF01472:PUA domain|PF00696:Amino acid kinase family	AA_kinase
CN228_21935	155.711	153.482	166.22	139.472	178.102	162.984	199.145	204.836	198.729	883.662	883.698	-2.94493e-05	0.999809	0.999809	963.938	764.311	0.334958	0.00637908	0.023007	CN228_RS21935	4542022	4543623	-	1602	protein_coding	response regulator && PF00072:Response regulator receiver domain|PF14559:Tetratricopeptide repeat	Response_reg
CN228_29980	433.482	433.348	454.409	371.927	444.334	421.774	452.09	561.447	540.494	735.802	682.111	0.109373	0.359095	0.603958	744.678	589.996	0.336033	0.0104461	0.0344642	CN228_RS29980	6198833	6199312	-	480	protein_coding	RNA pyrophosphohydrolase && PF00293:NUDIX domain	NUDIX
CN228_12100	584.438	585.227	607.507	501.069	470.256	568.479	618.575	644.687	672.772	1917.55	1643.58	0.222388	0.0422621	0.153308	1797.44	1421.95	0.338022	0.00266649	0.0108024	tal	2401281	2402210	-	930	protein_coding	transaldolase && PF00923:Transaldolase	-
CN228_31920	178.313	198.821	177.748	182.107	173.875	185.229	233.305	206.994	241.297	660.399	637.296	0.0516055	0.658001	0.839146	698.101	551.351	0.340109	0.00499087	0.0186752	CN228_RS31920	6588469	6589494	+	1026	protein_coding	LysM peptidoglycan-binding domain-containing protein && PF01476:LysM domain	LysM
CN228_05090	126.782	135.222	129.742	118.535	108.681	118.063	145.01	153.706	136.402	665.334	580.137	0.197705	0.0881773	0.254707	635.985	501.919	0.3418	0.00516709	0.019233	amn	1021386	1022849	+	1464	protein_coding	AMP nucleosidase && PF01048:Phosphorylase superfamily|PF10423:Bacterial AMP nucleoside phosphorylase N-terminus	-
CN228_11280	391.239	399.398	461.674	431.774	446.511	424.977	529.332	598.926	516.661	1211.85	1247.48	-0.0419996	0.7071	0.861511	1369.66	1079.16	0.344117	0.00185319	0.00781029	fleN	2257720	2258553	+	834	protein_coding	flagellar synthesis regulator FleN && PF01656:CobQ/CobB/MinD/ParA nucleotide binding domain	CbiA
CN228_23095	81.8261	115.652	93.2637	128.936	119.98	113.036	168.611	154.104	134.137	304.483	375.095	-0.300285	0.0473399	0.165416	411.885	324.517	0.344322	0.0150921	0.0468914	cysM	4757965	4758867	-	903	protein_coding	cysteine synthase CysM && PF00291:Pyridoxal-phosphate dependent enzyme	PALP
CN228_02645	515.261	510.338	459.324	565.056	499.468	523.175	654.019	701.111	650.627	583.971	617.688	-0.0808822	0.502305	0.730819	678.835	534.426	0.345153	0.00420079	0.0161303	CN228_RS02645	534841	535179	-	339	protein_coding	histidine triad nucleotide-binding protein && PF01230:HIT domain	HIT
CN228_28560	54.1159	57.1504	58.4138	64.5621	68.812	59.3338	82.4432	84.0746	77.2581	1174.05	1319.08	-0.168057	0.124469	0.317072	1451.51	1141.06	0.347314	0.00163414	0.00700003	CN228_RS28560	5905653	5911616	-	5964	protein_coding	Hpt domain-containing protein && PF01627:Hpt domain|PF01584:CheW-like domain|PF00072:Response regulator receiver domain|PF02518:Histidine kinase-, DNA gyrase B-, and HSP90-like ATPase	Response_reg
CN228_21910	169.88	150.324	196.925	140.097	144.72	141.396	181.821	175.374	182.803	613.924	500.43	0.294388	0.0257546	0.107597	551.484	432.908	0.349177	0.00392622	0.0151988	CN228_RS21910	4538383	4539405	-	1023	protein_coding	ketoacyl-ACP synthase III && PF08545:3-Oxoacyl-[acyl-carrier-protein (ACP)] synthase III|PF08541:3-Oxoacyl-[acyl-carrier-protein (ACP)] synthase III C terminal	-
CN228_26825	128.324	140.161	129.152	126.051	103.274	134.002	162.32	139.358	159.136	763.872	690.507	0.145716	0.253846	0.494464	761.794	597.47	0.350278	0.00898323	0.0308106	CN228_RS26825	5521892	5523547	+	1656	protein_coding	methyl-accepting chemotaxis protein && PF12729:Four helix bundle sensory module for signal transduction|PF00015:Methyl-accepting chemotaxis protein (MCP) signalling domain|PF00672:HAMP domain	HAMP
CN228_20990	134.978	124.251	118.075	139.698	145.903	146.903	165.822	192.178	191.178	333.556	378.263	-0.181275	0.170914	0.394115	417.765	327.222	0.352416	0.00877662	0.0303194	CN228_RS20990	4329087	4329848	-	762	protein_coding	methyltransferase domain-containing protein && -	-
CN228_03305	123.039	119.863	115.566	105.546	94.9594	99.2101	128.769	117.844	134.887	561.433	464.355	0.273822	0.023396	0.100327	514.132	401.754	0.355361	0.00569321	0.0209231	mpl	647613	648962	+	1350	protein_coding	UDP-N-acetylmuramate:L-alanyl-gamma-D-glutamyl-meso-diaminopimelate ligase && PF01225:Mur ligase family, catalytic domain|PF08245:Mur ligase middle domain|PF02875:Mur ligase family, glutamate ligase domain	-
CN228_31870	184.255	201.863	191.095	225.455	195.959	201.361	256.64	265.271	271.078	634.785	677.537	-0.0940401	0.428242	0.66505	750.483	586.217	0.356209	0.00278357	0.0112072	glyQ	6578621	6579568	-	948	protein_coding	glycine--tRNA ligase subunit alpha && PF02091:Glycyl-tRNA synthetase alpha subunit	-
CN228_32720	891.993	797.393	791.463	824.146	818.914	800.173	1007.54	1087.88	1015.64	638.993	622.51	0.0376671	0.748102	0.884127	689.521	538.537	0.356701	0.00225357	0.00927335	CN228_RS32720	6727416	6727637	+	222	protein_coding	hypothetical protein && -	-
CN228_11285	727.123	785.217	846.268	797.22	880.325	885.851	1173	1101.42	998.995	2027.72	2180.21	-0.104638	0.331956	0.580005	2421.7	1885.93	0.360874	0.000938585	0.00432163	CN228_RS11285	2258550	2259290	+	741	protein_coding	RNA polymerase sigma factor FliA && PF04545:Sigma-70, region 4|PF04539:Sigma-70 region 3|PF04542:Sigma-70 region 2	Sigma70_r4
CN228_32820	1788.33	1916.87	1909.83	1772.42	1573.6	1611.43	2359.21	1968.6	2014.41	2696.86	2355.36	0.195289	0.0544944	0.183543	2621.34	2037.86	0.363228	0.00129436	0.00568432	CN228_RS32820	6742876	6743289	+	414	protein_coding	TraR/DksA family transcriptional regulator && -	-
CN228_30965	41.0062	36.0774	42.2434	40.3112	46.124	50.9063	53.8928	61.6698	60.5115	394.21	448.825	-0.187445	0.177643	0.402628	500.439	388.234	0.366426	0.00782833	0.0274018	CN228_RS30965	6388552	6391398	+	2847	protein_coding	class I adenylate cyclase && PF01295:Adenylate cyclase, class-I|PF12633:Adenylate cyclase NT domain	-
CN228_13160	57.2837	63.4537	55.4728	57.684	52.0472	61.5787	70.1456	76.1229	73.6346	515.704	496.05	0.0563291	0.658852	0.839595	553.891	429.176	0.368062	0.00405835	0.0156293	CN228_RS13160	2653913	2656435	-	2523	protein_coding	TerB N-terminal domain-containing protein && PF13208:TerB N-terminal domain|PF15615:TerB-C domain	-
CN228_32400	426.123	387.151	357.687	337.331	356.515	421.25	433.386	543.463	456.866	338.265	318.703	0.0862652	0.552996	0.770585	356.421	275.698	0.371083	0.0152514	0.0473581	CN228_RS32400	6677244	6677492	+	249	protein_coding	type II toxin-antitoxin system prevent-host-death family antitoxin && -	-
CN228_19170	81.463	88.4464	75.9073	78.091	66.5435	70.2238	95.6446	92.2717	89.1742	375.532	324.734	0.209883	0.126346	0.319947	364.327	280.972	0.374785	0.00736629	0.0260461	CN228_RS19170	3948715	3950031	-	1317	protein_coding	ATP-binding protein && PF13304:AAA domain, putative AbiEii toxin, Type IV TA system	-
CN228_07330	208.699	222.108	192.686	250.811	234.419	227.874	317.933	312.156	292.012	1063.18	1203.04	-0.17813	0.105995	0.284816	1353.28	1040.81	0.378819	0.000453794	0.00224576	guaB	1478390	1479859	+	1470	protein_coding	IMP dehydrogenase && PF00478:IMP dehydrogenase / GMP reductase domain|PF00571:CBS domain	CBS
CN228_20445	77.2173	73.4497	77.5543	65.557	68.1364	63.0824	88.9701	73.9646	91.8565	352.705	300.823	0.229371	0.0855013	0.249079	338.784	260.232	0.379921	0.00936611	0.0317016	CN228_RS20445	4206073	4207404	+	1332	protein_coding	deoxyguanosinetriphosphate triphosphohydrolase && PF01966:HD domain	HD
CN228_05835	656.183	734.386	776.672	847.609	835.68	837.194	1066.62	1134.27	1061.75	1221.98	1405.88	-0.202343	0.0632931	0.204587	1583.03	1216.25	0.38034	0.000206046	0.00110668	CN228_RS05835	1167872	1168357	+	486	protein_coding	peptidylprolyl isomerase && PF00254:FKBP-type peptidyl-prolyl cis-trans isomerase	FKBP_C
CN228_32290	141.296	155.408	157.006	144.28	147.199	146.136	183.297	186.631	197.125	720.062	687.096	0.0676155	0.552033	0.770406	774.404	594.396	0.381528	0.000795866	0.00373357	glmU	6656615	6657982	-	1368	protein_coding	bifunctional UDP-N-acetylglucosamine diphosphorylase/glucosamine-1-phosphate N-acetyltransferase GlmU && PF00132:Bacterial transferase hexapeptide (six repeats)|PF12804:MobA-like NTP transferase domain	Hexapep
CN228_13665	273.417	314.845	282.516	274.617	265.028	262.429	331.418	368.992	338.707	539.388	491.561	0.134198	0.272655	0.515293	553.978	425.264	0.381651	0.0020794	0.00863827	CN228_RS13665	2782971	2783504	+	534	protein_coding	DUF4174 domain-containing protein && PF13778:Domain of unknown function (DUF4174)	-
CN228_26105	102.751	132.84	109.174	103.652	106.272	109.466	144.54	143.032	126.636	502.634	460.789	0.125942	0.346794	0.594554	519.824	398.62	0.383439	0.00263128	0.0107012	aroA	5374174	5375430	-	1257	protein_coding	3-phosphoshikimate 1-carboxyvinyltransferase && PF00275:EPSP synthase (3-phosphoshikimate 1-carboxyvinyltransferase)	EPSP_synthase
CN228_10370	130.744	129.599	143.762	115.721	120.456	125.025	178.48	134.949	156.374	451.525	399.235	0.177342	0.162608	0.382524	451.649	345.366	0.386874	0.00633141	0.0228786	CN228_RS10370	2071262	2072224	+	963	protein_coding	NAD(P)H-quinone oxidoreductase && PF08240:Alcohol dehydrogenase GroES-like domain|PF00107:Zinc-binding dehydrogenase	ADH_zinc_N
CN228_21920	416.571	390.449	418.231	345.606	322.699	380.395	476.867	438.186	450.557	1083.27	917.154	0.240038	0.0343616	0.133317	1038.85	793.484	0.388697	0.000819987	0.00382612	CN228_RS21920	4540043	4540804	-	762	protein_coding	SDR family oxidoreductase && PF00106:short chain dehydrogenase	adh_short
CN228_24180	196.025	154.589	175.331	161.074	172.566	160.617	218.603	217.932	207.406	534.635	496.94	0.105221	0.421662	0.65887	563.165	429.873	0.389858	0.0014468	0.00630082	CN228_RS24180	4983818	4984693	-	876	protein_coding	DUF3034 family protein && PF11231:Protein of unknown function (DUF3034)	-
CN228_11255	74.935	56.1258	78.3665	83.8417	98.5544	87.8194	108.077	133.21	110.597	188.862	240.99	-0.352702	0.0365314	0.139833	272.977	208.448	0.389873	0.0136195	0.0429543	fliR	2251843	2252619	+	777	protein_coding	flagellar type III secretion system protein FliR && PF01311:Bacterial export proteins, family 1	-
CN228_08190	4050.47	4478.83	4435.25	4314.23	4661.86	4599.81	6621.64	5784.67	5285.39	7535.16	7806.6	-0.0510435	0.599003	0.799162	8849.37	6753	0.39008	0.000393543	0.00197946	pal	1669317	1669817	+	501	protein_coding	peptidoglycan-associated lipoprotein Pal && PF00691:OmpA family	-
CN228_27010	5039.44	5336.87	4926.06	5492.02	6723.59	5915.15	8195.14	8651.75	6797.88	4899.47	5743.87	-0.229345	0.0330354	0.129542	6515.86	4968.04	0.391357	0.00129199	0.00567865	CN228_RS27010	5562461	5562736	-	276	protein_coding	hypothetical protein && -	-
CN228_26820	113.135	105.458	101.268	77.5088	93.9998	90.1003	111.958	109.372	120.057	780.411	631.508	0.305661	0.012899	0.063827	716.7	546.219	0.391824	0.00174387	0.00741534	CN228_RS26820	5519759	5521861	+	2103	protein_coding	chemotaxis protein CheA && PF02895:Signal transducing histidine kinase, homodimeric domain|PF02518:Histidine kinase-, DNA gyrase B-, and HSP90-like ATPase|PF01584:CheW-like domain|PF01627:Hpt domain	Hpt
CN228_29375	136.974	179.539	152.033	135.686	117.032	142.555	168.246	161.51	187.617	438.559	366.09	0.260898	0.0709299	0.22031	416.788	316.749	0.395438	0.0050916	0.0190076	tcyJ	6078425	6079231	+	807	protein_coding	cystine ABC transporter substrate-binding protein && PF00497:Bacterial extracellular solute-binding proteins, family 3	-
CN228_32825	1388.58	1275.57	1329.11	1328.62	997.772	1177.4	1661.56	1431.52	1496.74	1028.57	892.601	0.204322	0.104645	0.282261	1017.24	772.402	0.397092	0.00256323	0.010457	CN228_RS32825	6743327	6743548	+	222	protein_coding	hypothetical protein && -	-
CN228_04045	120.729	141.959	132.085	144.794	143.497	133.43	210.512	170.853	171.112	615.472	650.498	-0.0796941	0.506717	0.734532	741.314	562.75	0.397648	0.00193572	0.00811231	CN228_RS04045	802826	804169	+	1344	protein_coding	PLP-dependent aminotransferase family protein && PF00155:Aminotransferase class I and II	Aminotran_1_2
CN228_10450	158.924	131.935	163.631	180.762	149.055	161.907	196.683	216.392	231.984	216.77	231.925	-0.0986051	0.535878	0.758223	264.66	200.675	0.398694	0.0111906	0.0363921	CN228_RS10450	2086339	2086749	-	411	protein_coding	hypothetical protein && -	-
CN228_24185	96.2596	77.483	82.1988	67.92	98.9952	84.4101	107.642	111.179	110.859	699.389	679.443	0.041848	0.777875	0.904294	775.098	587.576	0.399785	0.0046127	0.0175236	CN228_RS24185	4984697	4987051	-	2355	protein_coding	EAL domain-containing protein && PF00672:HAMP domain|PF00563:EAL domain|PF00990:Diguanylate cyclase, GGDEF domain	EAL
CN228_31540	212.416	244.92	212.058	288.481	240.037	250.789	381.883	322.886	318.383	955.049	1100.01	-0.203752	0.0888226	0.256282	1256.42	951.786	0.40059	0.00124314	0.00549928	serA	6514184	6515413	+	1230	protein_coding	phosphoglycerate dehydrogenase && PF02826:D-isomer specific 2-hydroxyacid dehydrogenase, NAD binding domain|PF00389:D-isomer specific 2-hydroxyacid dehydrogenase, catalytic domain	2-Hacid_dh_C
CN228_01575	99.2913	94.5103	97.4158	84.0697	83.0462	72.6107	108.747	102.227	104.308	258.477	210.47	0.296172	0.0468047	0.164216	240.786	182.079	0.40306	0.010147	0.03369	CN228_RS01575	317924	318688	-	765	protein_coding	ABC transporter substrate-binding protein && PF00497:Bacterial extracellular solute-binding proteins, family 3	-
CN228_03710	360.853	410.343	341.687	335.234	338.582	334.424	425.873	479.93	420.31	333.041	298.551	0.158334	0.252689	0.493177	341.584	258.274	0.403801	0.00412514	0.0158514	CN228_RS03710	739396	739653	-	258	protein_coding	Arc family DNA-binding protein && -	-
Novel00151	2037.96	1893.25	1951.49	2428.03	2031.49	2126.22	2651.06	2791.54	3228.45	2347.92	2599.84	-0.147126	0.171149	0.394481	2977.57	2249.51	0.404383	0.000572715	0.00276874	-	1983861	1984204	+	344	-	-	-
CN228_04800	1521.24	1345.22	1368.42	1267.16	1328.41	1357.3	1620.62	1816.21	1770.22	2004.73	1851.08	0.115036	0.2706	0.513001	2120.92	1601.3	0.405475	9.40947e-05	0.000544126	CN228_RS04800	959942	960349	+	408	protein_coding	response regulator && PF00072:Response regulator receiver domain	Response_reg
CN228_21925	996.609	898.141	1012.72	857.083	817.97	909.918	1167.75	1151.9	1085.29	698.346	614.13	0.185115	0.119587	0.307536	703.67	531.309	0.405513	0.000656169	0.00313737	CN228_RS21925	4540859	4541065	-	207	protein_coding	acyl carrier protein && -	-
CN228_24895	82.963	114.091	103.194	109.021	94.1246	112.951	148.588	137.311	131.018	238.207	248.136	-0.0586259	0.71704	0.867376	284.706	214.693	0.407341	0.00767045	0.0269213	CN228_RS24895	5137412	5138095	-	684	protein_coding	response regulator transcription factor && PF00486:Transcriptional regulatory protein, C terminal|PF00072:Response regulator receiver domain	Response_reg
CN228_23245	213.405	231.603	227.446	245.034	241.332	243.529	343.516	324.153	295.902	732.531	786.604	-0.102714	0.352997	0.598393	903.335	680.502	0.408878	0.000392416	0.00197569	CN228_RS23245	4794943	4795881	-	939	protein_coding	aspartyl/asparaginyl beta-hydroxylase domain-containing protein && PF05118:Aspartyl/Asparaginyl beta-hydroxylase	-
CN228_20995	70.0998	64.37	58.2576	68.5924	78.9039	72.6604	102.631	96.8203	91.2847	174.399	197.103	-0.175993	0.280237	0.522931	226.404	170.49	0.409704	0.0106289	0.0349131	gloB	4329930	4330709	+	780	protein_coding	hydroxyacylglutathione hydrolase && PF16123:Hydroxyacylglutathione hydrolase C-terminus|PF00753:Metallo-beta-lactamase superfamily	Lactamase_B
CN228_19590	37.3887	40.4346	40.2171	43.8687	38.7433	37.297	49.2637	54.0266	55.3089	284.701	286.085	-0.00721115	0.959556	0.982134	329.167	247.522	0.410927	0.00478852	0.0180576	CN228_RS19590	4041517	4043595	+	2079	protein_coding	hypothetical protein && -	-
CN228_25595	896.085	931.742	979.355	1117	1237.35	1051.15	1439.8	1501.45	1566.62	1328.81	1594.73	-0.263212	0.0167645	0.0774549	1836.08	1379.45	0.412491	0.000158968	0.000877417	fur	5277370	5277777	-	408	protein_coding	ferric iron uptake transcriptional regulator && PF01475:Ferric uptake regulator family	FUR
CN228_21555	87.702	90.2435	78.2069	76.5008	88.648	75.8602	93.9303	108.445	116.974	300.411	279.669	0.103834	0.471711	0.70772	322.3	241.905	0.41371	0.00630767	0.0228124	nagZ	4459845	4460855	-	1011	protein_coding	beta-N-acetylhexosaminidase && PF00933:Glycosyl hydrolase family 3 N terminal domain	Glyco_hydro_3
CN228_02300	126.882	98.2716	110.877	131.885	129.286	132.994	180.681	178.27	163.766	763.885	886.225	-0.214565	0.0824549	0.244104	1022.34	766.689	0.415349	0.000173416	0.000945649	CN228_RS02300	471736	473694	-	1959	protein_coding	DNA primase && PF01807:CHC2 zinc finger|PF10410:DnaB-helicase binding domain of primase|PF13662:Toprim domain|PF08275:DNA primase catalytic core, N-terminal domain|PF08278:DNA primase DnaG DnaB-binding	-
CN228_05275	959.486	1120.6	1050.41	1154.05	1378.01	1192.22	1784.33	1693.13	1461.88	1002.28	1179.84	-0.235118	0.0476951	0.166316	1361.1	1020.5	0.415758	0.000711816	0.00336952	rpmA	1056315	1056590	+	276	protein_coding	50S ribosomal protein L27 && -	-
CN228_23840	103.314	129.489	122.427	134.109	121.311	130.586	177.685	165.666	168.994	279.378	300.356	-0.104325	0.473481	0.708535	346.789	259.863	0.416183	0.00283902	0.0114041	rnt	4917642	4918319	+	678	protein_coding	ribonuclease T && PF00929:Exonuclease	Exonuc_X-T
CN228_21010	53.477	59.7915	55.9549	66.8774	57.4261	60.5839	86.005	81.1289	78.4479	364.541	394.014	-0.112143	0.398454	0.640547	455.296	340.912	0.417398	0.00173851	0.00739856	CN228_RS21010	4334365	4336221	+	1857	protein_coding	ABC transporter substrate-binding protein && PF00496:Bacterial extracellular solute-binding proteins, family 5 Middle	-
CN228_03330	299.445	341.016	306.261	303.353	306.63	315.975	337.336	432.95	460.358	500.775	484.616	0.0476548	0.69815	0.859377	560.191	419.238	0.417914	0.00293774	0.0117645	CN228_RS03330	652441	652896	-	456	protein_coding	MaoC family dehydratase && PF01575:MaoC like domain	-
CN228_23440	237.912	290.976	281.991	256.569	254.954	312.962	327.009	403.061	367.851	530.523	533.732	-0.00854858	0.950118	0.977158	618.204	461.738	0.421211	0.00226908	0.00932249	CN228_RS23440	4832973	4833536	+	564	protein_coding	peptidylprolyl isomerase && PF00160:Cyclophilin type peptidyl-prolyl cis-trans isomerase/CLD	Pro_isomerase
CN228_01120	66.2131	64.5345	56.0999	58.097	47.3977	49.6687	76.2135	65.1036	65.4288	239.946	197.112	0.283745	0.0728155	0.224212	228.491	170.555	0.421718	0.0110751	0.036091	aguA	246454	247560	+	1107	protein_coding	agmatine deiminase && PF04371:Porphyromonas-type peptidyl-arginine deiminase	-
CN228_22245	958.602	907.778	883.172	981.245	931.886	913.031	1337.1	1267.69	1160.5	602.903	613.019	-0.0240364	0.836309	0.927966	710.493	530.349	0.422075	0.000470873	0.0023193	csrA	4601561	4601749	-	189	protein_coding	carbon storage regulator CsrA && -	-
CN228_11415	46.2894	37.777	32.1204	49.564	47.5644	39.6667	57.9235	63.2274	61.2534	194.509	226.534	-0.219641	0.204177	0.437595	262.77	195.982	0.423006	0.00720539	0.0255464	ccoN	2280174	2281616	-	1443	protein_coding	cytochrome-c oxidase%2C cbb3-type subunit I && PF00115:Cytochrome C and Quinol oxidase polypeptide I	-
sRNA00107	591.112	750.104	748.224	844.998	806.431	856.088	1328.52	942.208	1079.72	201.178	238.863	-0.247682	0.115623	0.301113	277.619	206.65	0.425661	0.00921109	0.0313393	-	2259458	2259540	+	83	-	-	-
Novel00152	31144.6	32899.6	33291.7	34650.1	30140.6	33134.1	43014.3	38468.7	49418.5	41104.5	40906.9	0.00694626	0.943149	0.973637	47562.5	35393.4	0.426332	0.000205502	0.00110603	-	1983842	1984205	-	364	-	-	-
CN228_07685	309.765	281.849	313.62	255.444	303.616	353.813	464.102	387.65	369.86	655.425	653.885	0.00337205	0.980394	0.989315	761.055	565.595	0.428493	0.00320436	0.0127056	CN228_RS07685	1564006	1564629	-	624	protein_coding	hypothetical protein && -	-
CN228_21015	40.178	48.8863	45.1306	48.5251	40.4036	43.8438	59.1905	58.5375	60.1999	167.183	163.644	0.0309287	0.856053	0.933518	190.772	141.593	0.429716	0.0115321	0.0373401	CN228_RS21015	4336223	4337296	+	1074	protein_coding	microcin C ABC transporter permease YejB && PF00528:Binding-protein-dependent transport system inner membrane component	BPD_transp_1
CN228_06425	212.194	255.641	244.682	239.896	229.985	262.987	306.886	309.628	365.926	257.879	262.434	-0.0250529	0.865974	0.936947	305.978	227.042	0.429826	0.00435433	0.016637	CN228_RS06425	1297290	1297601	+	312	protein_coding	hypothetical protein && -	-
CN228_21930	107.861	96.8721	84.44	87.2264	100.244	91.1527	134.75	114.013	125.231	233.489	222.582	0.0696035	0.657552	0.838979	259.859	192.53	0.432553	0.00557179	0.0205057	CN228_RS21930	4541330	4542025	-	696	protein_coding	ATP-binding protein && PF02518:Histidine kinase-, DNA gyrase B-, and HSP90-like ATPase	HATPase_c
CN228_15495	932.682	1127.01	1070.26	1207.34	1149.19	1099.16	1539.88	1484.43	1617.23	1819.03	1986.94	-0.127346	0.24775	0.487241	2321.42	1718.98	0.43334	2.20877e-05	0.000146485	tpx	3171032	3171532	-	501	protein_coding	thiol peroxidase && PF08534:Redoxin	-
CN228_15915	994.095	1152.71	1125.28	1182.09	1016.8	1154.86	1595.39	1459.31	1454.72	2140.85	2170.77	-0.0200388	0.856348	0.933518	2539.1	1878.21	0.43495	5.95816e-05	0.000359553	ahpC	3272008	3272571	-	564	protein_coding	peroxiredoxin && PF10417:C-terminal domain of 1-Cys peroxiredoxin|PF00578:AhpC/TSA family	-
CN228_04040	65.77	85.5685	68.2523	79.0939	71.2318	68.2133	121.383	81.0591	91.8165	275.819	271.614	0.0227618	0.882037	0.942835	318.152	234.997	0.436832	0.00946961	0.0319691	CN228_RS04040	801701	802783	+	1083	protein_coding	alpha-hydroxy-acid oxidizing protein && PF01070:FMN-dependent dehydrogenase	FMN_dh
CN228_31915	181.298	143.736	173.876	189.729	195.232	184.084	243.032	276.737	246.17	293.537	331.123	-0.17448	0.224313	0.461295	387.699	286.446	0.437049	0.00141592	0.00618177	CN228_RS31915	6587837	6588343	-	507	protein_coding	peptide deformylase && PF01327:Polypeptide deformylase	Pep_deformylase
CN228_31020	103.17	92.7325	89.0597	78.38	77.1618	106.034	135.656	105.804	110.87	588.159	534.133	0.139121	0.337571	0.585588	625.759	462.09	0.437509	0.00461412	0.0175236	CN228_RS31020	6399118	6400896	-	1779	protein_coding	acyl-CoA dehydrogenase C-terminal domain-containing protein && PF12418:Acyl-CoA dehydrogenase N terminal|PF00441:Acyl-CoA dehydrogenase, C-terminal domain|PF02771:Acyl-CoA dehydrogenase, N-terminal domain|PF12806:Acetyl-CoA dehydrogenase C-terminal like|PF02770:Acyl-CoA dehydrogenase, middle domain	-
CN228_18975	51.5836	39.3022	55.7925	41.2092	56.6947	55.6492	67.2932	71.3796	68.0974	335.54	347.433	-0.0507075	0.762943	0.894311	406.869	300.478	0.437721	0.00388594	0.0150652	CN228_RS18975	3913670	3915640	-	1971	protein_coding	EAL domain-containing protein && PF00563:EAL domain|PF00990:Diguanylate cyclase, GGDEF domain	EAL
CN228_28895	82.6041	88.2789	95.9308	91.338	103.63	93.9885	140.362	128.275	120.664	241.458	258.694	-0.0996141	0.501252	0.729701	303.162	223.769	0.438516	0.00317844	0.0126316	CN228_RS28895	5970478	5971257	-	780	protein_coding	ParA family protein && PF01656:CobQ/CobB/MinD/ParA nucleotide binding domain	CbiA
CN228_07470	229.233	277.947	241.119	300.968	281.558	293.228	428.888	370.822	381.867	1195.19	1383.99	-0.211417	0.0603837	0.198304	1624.33	1197.37	0.439943	5.6459e-05	0.000341499	ffh	1510391	1511767	+	1377	protein_coding	signal recognition particle protein && PF02978:Signal peptide binding domain|PF02881:SRP54-type protein, helical bundle domain|PF00448:SRP54-type protein, GTPase domain	-
CN228_09615	222.191	250.28	229.89	246.739	204.164	227.472	319.356	300.426	296.022	459.521	439.075	0.0656917	0.615291	0.810857	515.66	379.913	0.440672	0.000830317	0.00387086	CN228_RS09615	1927214	1927777	-	564	protein_coding	glycine cleavage system protein R && PF13740:ACT domain	-
CN228_32405	191.143	186.366	200.233	232.985	247.256	244.21	352.164	313.451	312.443	235.285	291.855	-0.311068	0.0282331	0.115666	342.732	252.469	0.441148	0.00177901	0.00754024	CN228_RS32405	6677508	6677858	+	351	protein_coding	type II toxin-antitoxin system RelE/ParE family toxin && PF05016:ParE toxin of type II toxin-antitoxin system, parDE	Plasmid_stabil
CN228_21865	1984.45	1814.34	1821.48	1785.6	1995.23	1961.23	2612.34	2628.68	2513.7	2054.04	2076.08	-0.0153639	0.883057	0.943533	2438.71	1795.83	0.441556	1.50484e-05	0.000102266	flgM	4526555	4526869	+	315	protein_coding	flagellar biosynthesis anti-sigma factor FlgM && PF04316:Anti-sigma-28 factor, FlgM	-
CN228_25010	171.073	168.893	146.744	174.339	146	154.641	222.946	213.077	205.611	687.692	663.909	0.0508619	0.683162	0.852465	780.226	574.446	0.441693	0.00030104	0.00155612	argJ	5158730	5159947	-	1218	protein_coding	bifunctional glutamate N-acetyltransferase/amino-acid acetyltransferase ArgJ && PF01960:ArgJ family	-
CN228_11500	749.37	785.431	681.076	667.473	795.537	747.909	900.319	1141.89	943.208	724.864	715.651	0.0188556	0.877312	0.939546	840.541	619.007	0.441753	0.00083757	0.00389772	CN228_RS11500	2302503	2302784	-	282	protein_coding	pyrimidine/purine nucleoside phosphorylase && -	-
CN228_30255	1406.13	1484.52	1333.39	1585.57	1645.84	1527.31	2045.29	2337.85	2046.04	1293.61	1441.88	-0.15639	0.135702	0.33699	1694.56	1247.33	0.442227	5.0706e-05	0.000311753	rpoZ	6251604	6251867	+	264	protein_coding	DNA-directed RNA polymerase subunit omega && -	-
CN228_04500	236.445	249.8	254.873	257.993	263.575	243.242	331.195	369.549	332.822	644.86	658.331	-0.0298769	0.795045	0.911788	773.91	569.51	0.442662	0.000180894	0.000983717	CN228_RS04500	896251	897000	+	750	protein_coding	FadR family transcriptional regulator && PF07729:FCD domain|PF00392:Bacterial regulatory proteins, gntR family	FCD
CN228_33360	392.511	297.532	344.613	225.877	292.621	277.49	342.581	348.868	385.391	226.927	172.692	0.393955	0.0218128	0.0950466	203.17	149.36	0.443801	0.0102443	0.0339012	CN228_RS33360	3136816	3137004	-	189	protein_coding	hypothetical protein && -	-
CN228_26845	65.5876	80.451	76.2271	73.8719	80.0555	93.9885	116.594	108.562	110.566	277.682	306.479	-0.141957	0.349685	0.595927	360.968	265.118	0.445399	0.0023483	0.00962526	CN228_RS26845	5525449	5526525	+	1077	protein_coding	chemotaxis response regulator protein-glutamate methylesterase && PF01339:CheB methylesterase|PF00072:Response regulator receiver domain	CheB_methylest
CN228_19990	60.1967	74.5605	58.4975	54.301	61.8687	58.3702	79.4867	82.7711	74.2357	402.778	360.005	0.162774	0.250121	0.490027	424.291	311.402	0.446771	0.000922935	0.00425707	CN228_RS19990	4123762	4125558	-	1797	protein_coding	methyl-accepting chemotaxis protein && PF00672:HAMP domain|PF00015:Methyl-accepting chemotaxis protein (MCP) signalling domain	HAMP
CN228_28575	229.338	257.902	248.311	203.744	212.326	194.14	259.463	286.988	281.749	312.304	256.327	0.285143	0.0421066	0.153069	302.612	221.739	0.448637	0.00206712	0.00859407	pilH	5914304	5914669	-	366	protein_coding	twitching motility response regulator PilH && PF00072:Response regulator receiver domain	Response_reg
CN228_05470	67.8513	71.4475	63.2597	65.7976	94.5392	66.56	97.2121	118.336	92.3502	181.164	200.81	-0.147695	0.407823	0.647697	237.019	173.656	0.449794	0.01457	0.0454584	CN228_RS05470	1101556	1102326	+	771	protein_coding	molybdopterin-synthase adenylyltransferase MoeB && PF00899:ThiF family	-
CN228_29645	604.321	546.565	507.72	670.576	711.421	648.993	885.665	989.427	884.71	344.441	417.254	-0.276455	0.0382902	0.144411	493.201	360.945	0.450739	0.000510571	0.00249136	ssrS	6131912	6132090	+	179	protein_coding	6S RNA && -	-
CN228_21020	43.7539	47.5364	38.6099	50.5505	53.1088	48.1	67.7102	69.9049	69.0035	153.688	177.661	-0.208153	0.216212	0.451346	210.399	153.687	0.453207	0.00517735	0.0192575	CN228_RS21020	4337298	4338317	+	1020	protein_coding	ABC transporter permease && PF00528:Binding-protein-dependent transport system inner membrane component	BPD_transp_1
CN228_21005	29.2326	32.9237	30.2939	39.2339	39.8305	39.4444	56.8246	53.627	50.9832	196.257	248.908	-0.342447	0.0220313	0.0957548	294.943	215.327	0.454185	0.00184315	0.00777426	CN228_RS21005	4332539	4334368	+	1830	protein_coding	ABC transporter substrate-binding protein && PF00496:Bacterial extracellular solute-binding proteins, family 5 Middle	-
CN228_30225	318.114	365.113	353.429	300.961	293.337	299.973	412.582	414.997	391.36	772.059	658.92	0.228669	0.0469413	0.164583	781.275	570.047	0.454891	6.61348e-05	0.000394995	pyrE	6246917	6247558	-	642	protein_coding	orotate phosphoribosyltransferase && PF00156:Phosphoribosyl transferase domain	Pribosyltran
CN228_20980	215.225	210.398	191.862	232.788	219.985	214.366	303.867	320.932	285.396	558.748	597.205	-0.0959032	0.421446	0.65887	708.806	516.67	0.456372	0.00014143	0.000790497	dnaQ	4327743	4328522	-	780	protein_coding	DNA polymerase III subunit epsilon && PF00929:Exonuclease	Exonuc_X-T
CN228_05440	279.542	313.941	300.085	274.601	305.332	303.553	372.536	402.314	430.896	880.068	860.939	0.0318867	0.778977	0.905036	1021.91	744.726	0.456402	8.67322e-05	0.000505873	ispE	1094945	1095793	-	849	protein_coding	4-(cytidine 5'-diphospho)-2-C-methyl-D-erythritol kinase && PF08544:GHMP kinases C terminal|PF00288:GHMP kinases N terminal domain	GHMP_kinases
CN228_30125	93.6833	122.038	112.131	100.341	104.399	109.557	126.791	158.357	143.934	185.961	176.401	0.0766743	0.645792	0.83225	209.474	152.6	0.457414	0.00648283	0.0233328	CN228_RS30125	6228977	6229465	+	489	protein_coding	Lrp/AsnC ligand binding domain-containing protein && PF01037:AsnC family|PF13404:AsnC-type helix-turn-helix domain	AsnC_trans_reg
CN228_21945	159.824	188.139	159.627	190.861	136.648	186.951	231.62	218.18	253.148	808.96	811.174	-0.00386442	0.978275	0.988894	964.162	701.965	0.457582	0.00120751	0.00536603	CN228_RS21945	4545147	4546520	+	1374	protein_coding	LOG family protein && PF11892:Domain of unknown function (DUF3412)|PF03641:Possible lysine decarboxylase|PF14793:Domain of unknown function (DUF4478)	-
CN228_14110	85.4794	104.074	98.381	94.1028	85.5024	80.5122	114.453	132.011	108.821	272.548	243.587	0.162103	0.27967	0.522931	289.453	210.747	0.45832	0.00301119	0.0120218	CN228_RS14110	2877005	2877820	+	816	protein_coding	shikimate 5-dehydrogenase && PF08501:Shikimate dehydrogenase substrate binding domain	-
CN228_15520	97.0645	117.868	98.3714	92.0632	95.5858	96.0695	126.46	129.198	132.376	295.441	264.743	0.158993	0.272505	0.5152	314.938	229.021	0.459535	0.0011975	0.00533972	xthA	3178978	3179790	+	813	protein_coding	exodeoxyribonuclease III && PF03372:Endonuclease/Exonuclease/phosphatase family	Exo_endo_phos
CN228_31495	139.33	127.798	132.466	117.923	132.334	119.108	178.289	163.073	164.351	1249.02	1142.11	0.129085	0.23657	0.474689	1360.13	987.93	0.461324	2.91754e-05	0.000189169	CN228_RS31495	6501875	6504568	+	2694	protein_coding	GGDEF and EAL domain-containing protein && PF13426:PAS domain|PF00990:Diguanylate cyclase, GGDEF domain|PF01590:GAF domain|PF00563:EAL domain	EAL
CN228_21740	289.413	308.006	374.86	337.264	372.036	371.446	496.552	506.536	477.245	1411.33	1551.83	-0.137063	0.26306	0.504591	1848.86	1342.37	0.461976	9.54281e-06	6.69406e-05	flgJ	4503045	4504295	-	1251	protein_coding	flagellar assembly peptidoglycan hydrolase FlgJ && PF10135:Rod binding protein|PF01832:Mannosyl-glycoprotein endo-beta-N-acetylglucosaminidase	-
CN228_07895	442.76	599.003	553.859	489.807	421.57	448.034	684.509	551.642	627.006	2381.98	2007.82	0.246551	0.0502589	0.172446	2393.79	1737.22	0.462417	7.71972e-05	0.000456888	eno	1614142	1615428	+	1287	protein_coding	phosphopyruvate hydratase && PF03952:Enolase, N-terminal domain|PF00113:Enolase, C-terminal TIM barrel domain	-
Novel00141	680.04	556.04	426.26	630.475	665.121	506.54	861.221	800.624	814.793	217.914	233.712	-0.100447	0.581595	0.788073	279.393	202.172	0.466646	0.00323318	0.0128005	-	1875850	1875962	-	113	-	-	-
CN228_06320	54.2737	59.8437	58.9553	56.4385	51.7984	47.5571	67.36	67.7174	79.2277	201.183	179.148	0.167189	0.295705	0.542931	214.355	154.994	0.466879	0.00535249	0.0197822	yejK	1267735	1268736	-	1002	protein_coding	nucleoid-associated protein YejK && PF04245:37-kD nucleoid-associated bacterial protein	-
CN228_09320	1473.2	1232.88	1386.32	1312.28	1448.14	1312.2	1994.5	1797.88	1806.01	1837.75	1808.99	0.0226731	0.838886	0.928862	2162.99	1564.8	0.467088	1.07808e-05	7.5221e-05	CN228_RS09320	1875762	1876148	+	387	protein_coding	DUF3742 family protein && -	-
CN228_21355	26.5765	26.9987	29.2677	25.8546	28.943	26.4158	40.0453	36.7156	34.9135	229.817	222.877	0.0440858	0.769202	0.898448	266.579	192.789	0.46794	0.00230423	0.00945945	CN228_RS21355	4415856	4418246	-	2391	protein_coding	RND family transporter && PF03176:MMPL family	-
CN228_28635	156.167	83.1068	92.1606	94.8253	88.3467	87.0112	104.529	121.645	145.933	264.267	213.022	0.310629	0.124851	0.317416	255.175	184.298	0.468513	0.0048695	0.0183343	CN228_RS28635	5924219	5924905	+	687	protein_coding	YggS family pyridoxal phosphate-dependent enzyme && PF01168:Alanine racemase, N-terminal domain	Ala_racemase_N
CN228_20975	128.873	147.33	126.088	146.348	131.333	111.77	179.59	194.783	161.471	258.983	248.041	0.0625387	0.687416	0.854567	296.923	214.603	0.468821	0.00325364	0.0128522	CN228_RS20975	4327167	4327721	-	555	protein_coding	GNAT family N-acetyltransferase && PF00583:Acetyltransferase (GNAT) family	Acetyltransf_1
CN228_19285	77.1419	93.831	81.6094	90.3702	107.917	93.1018	120.52	139.436	141.121	279.499	319.074	-0.190337	0.195151	0.426514	381.976	275.982	0.468939	0.00117054	0.00523288	ftrA	3973687	3974640	+	954	protein_coding	transcriptional regulator FtrA && PF01965:DJ-1/PfpI family|PF12833:Helix-turn-helix domain	DJ-1_PfpI
CN228_00705	82.808	68.6288	79.8445	78.2826	101.763	81.1861	115.594	132.028	112.385	242.348	270.769	-0.160228	0.313823	0.561369	324.565	234.181	0.471586	0.002635	0.010708	CN228_RS00705	160257	161159	+	903	protein_coding	M23 family metallopeptidase && PF01551:Peptidase family M23|PF13511:Domain of unknown function (DUF4124)	Peptidase_M23
CN228_16190	75.4952	82.6415	69.5151	75.3295	77.7551	92.7966	136.491	106.486	96.1241	437.293	467.363	-0.0954194	0.484299	0.716194	560.667	404.307	0.472051	0.00210703	0.00874608	CN228_RS16190	3325512	3327167	+	1656	protein_coding	electron transfer flavoprotein-ubiquinone oxidoreductase && PF13450:NAD(P)-binding Rossmann-like domain|PF05187:Electron transfer flavoprotein-ubiquinone oxidoreductase, 4Fe-4S	-
CN228_03325	121.096	126.186	128.328	138.767	138.69	136.414	198.704	186.572	186.132	753.008	820.805	-0.12442	0.254297	0.494464	985.754	710.079	0.473278	1.61217e-05	0.000109418	CN228_RS03325	650573	652300	-	1728	protein_coding	caspase family protein && PF01650:Peptidase C13 family	-
CN228_25995	1207.97	1282.38	1144.05	1088.9	1114.06	1135.34	1195.07	1556.63	1861.58	1113.03	1011.52	0.138176	0.197332	0.428835	1215.68	875.044	0.474099	0.00107923	0.00487049	CN228_RS25995	5356774	5357037	+	264	protein_coding	hypothetical protein && -	-
sRNA00042	1044.04	1039.57	853.738	1022.45	942.937	930.12	1141.56	1433.83	1429.57	262.363	255.871	0.0366159	0.806057	0.914591	307.854	221.371	0.475545	0.00196016	0.00817544	-	959799	959875	-	77	-	-	-
CN228_21360	44.2882	55.568	46.0122	51.4299	56.6657	52.0242	82.0023	74.2471	65.0727	165.972	180.288	-0.118336	0.481463	0.714603	216.773	155.952	0.475826	0.00447299	0.0170254	CN228_RS21360	4418274	4419254	-	981	protein_coding	hypothetical protein && PF14870:Photosynthesis system II assembly factor YCF48	-
CN228_07790	135.133	162.324	145.473	186.933	163.361	169.251	269.125	218.847	230.996	402.29	466.854	-0.21454	0.104168	0.282013	562.014	403.928	0.476356	0.000392227	0.00197569	map	1589308	1590090	-	783	protein_coding	type I methionyl aminopeptidase && PF00557:Metallopeptidase family M24	Peptidase_M24
CN228_05705	53.9507	52.3718	58.6644	56.3226	70.6793	54.1553	84.0881	92.4907	74.047	120.603	130.999	-0.119498	0.528791	0.751776	157.647	113.3	0.477722	0.0129686	0.0414518	CN228_RS05705	1138215	1138844	+	630	protein_coding	SOS response-associated peptidase && PF02586:SOS response associated peptidase (SRAP)	-
CN228_05635	280.162	312.808	300.836	298.389	356.492	360.289	489.151	439.255	478.829	298.621	335.599	-0.168014	0.237235	0.475303	404.594	290.28	0.479032	0.000692851	0.00329167	CN228_RS05635	1127090	1127377	+	288	protein_coding	PA4642 family protein && -	-
CN228_15760	92.5357	49.5601	47.4237	46.2021	31.7682	43.9501	59.5766	43.4566	66.2683	325.953	207.343	0.65253	0.0693032	0.216778	250.44	179.435	0.47972	0.0125917	0.0403954	CN228_RS15760	3233268	3234749	+	1482	protein_coding	mannitol dehydrogenase family protein && PF08125:Mannitol dehydrogenase C-terminal domain|PF01232:Mannitol dehydrogenase Rossmann domain	Mannitol_dh_C
CN228_05900	210	200.499	194.873	161.302	186.591	173.137	251.281	255.566	215.372	240.198	204.53	0.232237	0.124645	0.317161	246.609	176.914	0.48006	0.00272662	0.0110033	CN228_RS05900	1178225	1178566	-	342	protein_coding	HopJ type III effector protein && PF08888:HopJ type III effector protein	-
sRNA00236	1355.65	1425.05	1374.49	1276.09	1305.58	1304.96	1926.38	1732.99	1738.28	583.276	539.76	0.111985	0.334391	0.582399	652.036	466.936	0.481798	6.50664e-05	0.000389951	-	6726422	6726542	+	121	-	-	-
CN228_12045	49.3774	55.73	56.4227	69.8017	60.5323	71.6747	92.8487	95.6075	92.2433	234.429	290.029	-0.307207	0.0381705	0.144066	350.573	250.938	0.482405	0.000726194	0.00343136	CN228_RS12045	2392368	2393618	+	1251	protein_coding	lipoprotein-releasing ABC transporter permease subunit && PF02687:FtsX-like permease family|PF12704:MacB-like periplasmic core domain	-
CN228_11615	207.698	210.541	212.51	172.051	212.36	241.635	285.523	301.816	283.493	588.348	577.798	0.0262925	0.84906	0.931643	698.997	499.765	0.484325	0.000520396	0.00253693	CN228_RS11615	2319071	2319874	-	804	protein_coding	hypothetical protein && -	-
CN228_17015	79.6246	65.8312	68.8184	67.088	74.1421	64.3757	85.112	84.4594	116.783	217.796	206.722	0.0751661	0.634136	0.823826	250.378	178.817	0.484482	0.00497405	0.018634	CN228_RS17015	3510936	3511811	+	876	protein_coding	LysR family transcriptional regulator && PF00126:Bacterial regulatory helix-turn-helix protein, lysR family|PF03466:LysR substrate binding domain	LysR_substrate
CN228_06240	100.951	73.2024	71.6832	71.8699	102.126	77.1634	113.848	109.641	126.298	138.634	140.117	-0.0149507	0.941119	0.972768	169.699	121.173	0.48573	0.0109925	0.0359041	moaC	1249951	1250436	+	486	protein_coding	cyclic pyranopterin monophosphate synthase MoaC && PF01967:MoaC family	-
CN228_15585	53.2084	47.616	50.5609	63.2923	61.8294	60.1474	88.8582	88.7832	80.3834	374.662	453.541	-0.275928	0.0295856	0.119955	549.477	392.367	0.48613	0.000102922	0.000587838	CN228_RS15585	3193788	3195920	-	2133	protein_coding	fatty acid cis/trans isomerase && PF06934:Fatty acid cis/trans isomerase (CTI)	-
CN228_27015	94.6646	92.5957	79.5	113.867	98.0064	114.671	149.353	139.343	166.751	379.7	459.829	-0.275969	0.0413235	0.151402	557.847	397.855	0.487091	0.000275937	0.00143773	CN228_RS27015	5562784	5564010	-	1227	protein_coding	dTDP-4-dehydrorhamnose 3%2C5-epimerase family protein && -	-
CN228_23835	175.522	194.569	181.938	205.52	171.964	207.423	302.953	257.769	255.166	668.555	700.796	-0.0679162	0.581333	0.788073	850.393	606.362	0.487955	0.000168471	0.00092482	pyrC	4916602	4917645	+	1044	protein_coding	dihydroorotase && PF01979:Amidohydrolase family	Amidohydro_1
CN228_03320	285.888	279.756	283.593	250.873	238.115	244.194	349.014	343.94	330.17	632.55	540.217	0.227529	0.0480124	0.166631	655.764	467.366	0.488711	3.75024e-05	0.000238718	CN228_RS03320	649904	650545	-	642	protein_coding	oxidoreductase && PF13460:NAD(P)H-binding	-
CN228_07345	53.3303	64.8108	53.8281	48.875	52.3482	54.3735	63.2398	70.2279	83.9833	144.81	129.657	0.160523	0.372686	0.61452	157.586	112.16	0.489747	0.009377	0.0317179	CN228_RS07345	1482426	1483151	+	726	protein_coding	Fic family protein && PF02661:Fic/DOC family	Fic
CN228_10295	104.295	116.819	105.256	108.658	121.33	105.316	157.646	157.336	153.73	348.682	354.445	-0.0231972	0.864091	0.936327	430.968	306.596	0.491408	0.000235791	0.00125483	rdgC	2057027	2057947	-	921	protein_coding	recombination-associated protein RdgC && PF04381:Putative exonuclease, RdgC	-
CN228_04795	5001.6	5128.28	4476.77	4109.98	4292.63	4249.92	5761.05	5994.7	5936.47	3507.44	3006.03	0.222645	0.026908	0.111426	3656.16	2600.41	0.491605	2.2427e-07	2.0526e-06	CN228_RS04795	959695	959901	+	207	protein_coding	Flp family type IVb pilin && -	-
CN228_10920	67.8443	73.2154	56.5931	83.6038	79.6484	76.7745	116.43	110.933	108.422	187.76	225.609	-0.264028	0.098632	0.272339	274.554	195.184	0.492299	0.00100502	0.00456717	CN228_RS10920	2187821	2188639	+	819	protein_coding	SDR family oxidoreductase && PF00106:short chain dehydrogenase	adh_short
[truncated: 1,135 more rows]
